# Supplementary material for: Three-year hospital-wide pain management system implementation at a tertiary medical center: Pain prevalence analysis
Source: PLoS One. 2023 Apr 13;18(4):e0283520. doi: 10.1371/journal.pone.0283520 (PMC10101381; doi:10.1371/journal.pone.0283520)
Supplement: S1 File — (XLSX) [file pone.0283520.s005.xlsx]

## Sheet: data 2018-2020
date(year)	gender	age	body weight	education	marriage	department	surgery	anesthesia	PCA usage	type of PCA	pain during hospitalization	pain scale	pain in the past 11 hours	wound dressing pain	nasogastric tube	Foley tube	chest tube	change posture/chest percussion	rehabilitation	injection pain	central venous catheter	drainage tube
2018	0	60~69	60~69	5	2	1	1	1	0	0	1	5	1	0	0	0	0	1	0	0	0	0
2018	0	>=80	50~59	1	4	1	1	1	0	0	1	8	1	0	0	0	0	1	0	0	0	0
2018	0	60~69	60~69	2	3	1	1	1	0	0	1	10	1	1	0	0	1	1	0	0	0	0
2018	0	70~79	60~69	5	4	1	1	1	0	0	1	8	1	0	0	0	0	0	0	1	1	0
2018	0	>=80	50~59	5	2	1	0	0	0	0	0
2018	0	>=80	60~69	3	2	1	1	1	0	0	1	10	0	0	0	0	0	0	0	1	0	0
2018	1	70~79	>=80	1	4	1	1	1	1	2	1	7	1	1	0	0	0	1	1	0	0	0
2018	0	<=39	60~69	4	1	1	1	1	1	1	1	10	1	0	0	0	0	1	1	0	0	0
2018	0	70~79	50~59	1	2	1	1	1	0	0	1	5	1	1	0	0	0	0	1	0	0	0
2018	1	<=39	>=80	4	1	1	1	1	0	0	1	5	0	1	0	0	0	1	0	0	0	0
2018	0	<=39	>=80	3	1	1	1	1	0	0	1	5	1	1	0	0	0	1	0	1	0	0
2018	1	60~69	70~79	3	2	3	0	0	0	0	0
2018	1	60~69	60~69	3	3	3	1	1	1	2	1	10	1	1	0	0	0	1	1	0	0	0
2018	0	70~79	50~59	5	2	3	1	1	0	0	1	10	1	1	0	0	0	1	0	0	0	0
2018	1	40~49	70~79	4	2	3	1	3	0	0	1	10	1	0	0	0	0	1	0	0	0	0
2018	1	<=39	50~59	3	1	3	0	0	1	2	1	5	0	0	1	0	0	0	0	0	0	0
2018	0	<=39	50~59	4	1	1	1	1	1	2	1	8	1	1	0	0	1	1		0	0	0
2018	0	50~59	60~69	2	2	1	1	1	1	2	1	0	0	0	0	0	0	0	0	0	0	0
2018	0	40~49	60~69	4	2	1	1	1	1	2	1	3	0	0	0	0	0	1	0	0	0	0
2018	1	50~59	70~79	3	2	3	1	3	0	0	0
2018	0	60~69	50~59	3	2	1	0	0	0	0	1	8	1	0	0	0	0	0	0	0	0	0
2018	1	60~69	60~69	2	2	3	0	0	0	0	1	2	0	0	0	0	0	0	0	0	0	0
2018	1	<=39	60~69	3	1	3	0	0	0	0	0
2018	0	50~59	60~69	3	2	3	0	0	0	0	0
2018	1	50~59	>=80	3	2	3	0	0	0	0	1	7	1	0	0	0	0	0	0	1	0	0
2018	1	60~69	60~69	2	2	3	0	0	0	0	1	9	0	0	0	0	0	1	0	0	0	0
2018	0	60~69	<=50	2	2	3	1	3	0	0	1	5	0	0	0	0	0	0	0	0	0	0
2018	1	<=39	>=80	3	1	3	1	1	0	0	1	5	0	1	0	0	0	0	0	0	0	0
2018	1	60~69	70~79	4	2	3	1	1	1	1	1	5	1	1	0	0	0	0	0	0	0	0
2018	0	<=39	<=50	4	1	3	0	0	0	0	1	5	1	0	0	0	0	0	0	1	0	0
2018	1	50~59	<=50	3	2	3	0	0	0	0	1	5	0	0	0	0	0	0	0	0	0	0
2018	1	60~69	>=80	1	2	3	1	1	0	0	1	9	0	0	0	0	0	0	0	1	0	0
2018	1	50~59	50~59	2	2	3	0	0	0	0	0
2018	1	50~59	<=50	2	3	3	0	0	0	0	1	10	1	0	0	0	0	0	0	0	0	0
2018	1	50~59	50~59	2	2	1	1	1	0	0	1	5	1	0	0	0	0	0	0	0	0	0
2018	0	50~59	70~79	3	4	1	1	1	0	0	1	0	0	0	0	0	0	0	0	0	0	0
2018	1	<=39	>=80	3	2	1	1	1	1	1	1	3	1	0	1	1	0	0	0	0	0	0
2018	1	>=80	60~69	1	2	3	0	0	0	0	0
2018	1	50~59	60~69	3	2	3	0	0	0	0	0
2018	1	60~69	70~79	3	1	3	0	0	0	0	0
2018	1	40~49	>=80	4	2	3	0	0	0	0	1	6	1	0	0	0	0	0	0	0	0	0
2018	0	50~59	<=50	2	2	1	1	1	0	0	1	2	0	0	0	0	0	0	0	0	0	0
2018	1	50~59	50~59	3	2	1	1	1	1	2	1	5	1	1	0	0	0	0	0	0	0	1
2018	1	70~79	60~69	3	2	3	0	0	0	0	1	2	1	0	0	0	0	0	0	0	0	0
2018	0	60~69	50~59	1	2	1	1	1	1	2	1	1	0	0	0	0	0	0	0	0	0	0
2018	0	40~49	60~69	4	2	1	1	3	0	0	1	1	1	0	0	0	0	0	0	0	0	0
2018	0	60~69	<=50	3	2	1	0	0	0	0	1	5	1	0	0	0	0	0	0	0	0	0
2018	0	70~79	50~59	5	2	1	1	1	0	0	1	9	1	0	0	0	0	0	0	0	0	0
2018	1	50~59	60~69	4	2	1	1	1	0	0	1	7	1	0	1	1	0	0	0	0	0	1
2018	1	60~69	>=80	2	2	1	1	1	1	2	1	8	1	0	0	0	0	1	1	0	0	0
2018	0	50~59	<=50	1	3	1	1	1	1	2	0
2018	0	60~69	70~79	4	2	3	0	0	0	0	0
2018	0	40~49	60~69	2	2	3	0	0	0	0	1	6	0	0	0	0	0	0	0	0	0	0
2018	1	60~69	60~69	1	2	3	0	0	0	0	0
2018	1	>=80	60~69	1	2	3	0	0	0	0	0
2018	1	50~59	60~69	3	2	3	0	0	0	0	1	3	1	0	0	0	0	0	0	1	0	0
2018	1	70~79	60~69	2	2	3	0	0	0	0	0
2018	0	<=39	60~69	4	1	3	0	0	0	0	1	5	1	0	0	0	0	0	0	0	0	0
2018	0	70~79	60~69	3	2	3	0	0	0	0	1	8	1	0	0	0	0	0	0	1	0	0
2018	0	<=39	<=50	4	1	1	1	1	0	0	1	1	0	0	0	0	0	0	0	0	0	0
2018	0	<=39	>=80	4	1	1	1	1	0	0	1	6	1	0	0	0	0	1	1	1	0	0
2018	0	40~49	>=80	3	2	1	1	1	0	0	1	1	1	0	0	0	0	0	0	0	0	0
2018	1	<=39	50~59	3	1	3	0	0	0	0	1	4	0	0	0	0	0	0	0	0	0	0
2018	1	50~59	70~79	4	2	3	0	0	0	0	1	4	1	0	0	0	0	0	0	0	0	0
2018	0	40~49	>=80	3	2	3	0	0	0	0	1	10	1	0	0	0	0	0	0	1	0	0
2018	1	50~59	50~59	2	2	3	0	0	0	0	0
2018	0	70~79	50~59	1	2	3	0	0	0	0	0
2018	0	50~59	>=80	5	4	3	0	0	0	0	1	2	1	0	0	0	0	0	0	0	0	0
2018	0	50~59	<=50	1	2	3	1	1	0	0	1	9	1	0	0	0	0	0	0	0	0	0
2018	0	<=39	50~59	4	2	3	0	0	0	0	1	6	1	0	0	0	0	0	0	0	0	0
2018	1	50~59	60~69	2	2	3	0	0	0	0	1	5	1	0	1	0	0	0	0	1	0	0
2018	1	60~69	>=80	1	2	3	0	0	0	0	0
2018	0	40~49	60~69	4	2	1	0	0	0	0	0
2018	1	60~69	50~59	4	2	1	1	1	1	1	1	6	1	0	0	0	0	1	0	0	0	0
2018	1	40~49	60~69	3	2	1	0	0	0	0	1	6	1	0	0	0	0	0	0	1	0	0
2018	1	60~69	60~69	2	2	1	1	1	1	2	1	4	1	0	0	0	0	0	0	0	0	0
2018	0	50~59	<=50	2	2	1	1	1	0	0	1	3	0	0	0	0	0	0	0	0	0	0
2018	1	<=39	>=80	4	1	1	1	1	0	0	1	5	0	1	0	0	0	0	0	0	0	0
2018	1	70~79	50~59	4	2	1	1	1	0	0	1	2	0	0	0	0	0	0	0	1	0	0
2018	1	50~59	70~79	3	2	3	0	0	0	0	1	3	1	0	0	0	0	1	0	1	0	0
2018	1	50~59	50~59	2	2	3	0	0	0	0	1	3	0	0	0	0	0	0	0	0	0	0
2018	0	>=80	50~59	5	4	3	0	0	0	0	0
2018	1	>=80	60~69	3	2	3	1	3	0	0	1	10	0	0	0	0	0	0	0	0	0	0
2018	1	<=39	>=80	4	1	3	1	3	0	0	1	6	1	0	0	0	1	1	0	0	0	0
2018	1	50~59	50~59	2	2	2	1	1	1	1	1	8	1	1	1	1	1	0	0	0	1	0
2018	0	60~69	50~59	2	2	3	1	1	0	0	1	9	1	1	0	0	0	1	0	1	0	0
2018	0	60~69	70~79	3	2	1	1	1	1	2	1	2	0	0	1	0	0	0	0	1	0	0
2018	1	50~59	70~79	3	2	1	1	1	0	0	1	8	1	0	0	0	0	1	1	1	0	0
2018	0	70~79	60~69	4	2	1	1	1	0	0	1	8	1	0	0	0	0	0	0	1	0	0
2018	0	60~69	60~69	3	2	3	1	3	0	0	1	7	0	0	0	1	0	1	0	1	0	0
2018	1	40~49	70~79	4	2	3	1	3	0	0	1	7	0	0	0	0	0	0	0	0	0	0
2018	0	40~49	50~59	4	1	3	0	0	0	0	0
2018	0	40~49	60~69	4	1	3	1	1	0	0	0
2018	1	50~59	60~69	4	2	3	0	0	0	0	0
2018	1	50~59	70~79	3	2	3	1	1	1	2	1	8	1	1	0	0	0	0	0	1	0	0
2018	1	<=39	60~69	2	2	1	1	1	1	1	1	6	1	1	0	1	0	0	0	0	0	0
2018	1	70~79	50~59	3	2	1	1	1	0	0	1	3	1	0	0	0	0	1	0	1	0	0
2018	1	50~59	<=50	2	2	1	1	1	1	1	1	7	0	0	0	0	0	0	0	0	0	0
2018	1	50~59	60~69	4	2	1	0	0	0	0	0
2018	1	<=39	50~59	4	1	3	1	1	1	2	1	10	1	1	0	1	0	1	1	1	0	0
2018	0	>=80	<=50	1	2	1	1	1	1	2	1	3	0	1	0	0	0	0	0	0	0	0
2018	0	60~69	50~59	3	2	3	1	3	0	0	1	1	1	0	0	0	0	0	0	1	0	0
2018	1	50~59	60~69	2	2	1	1	1	1	1	1	5	1	1	0	0	0	1	0	0	0	0
2018	0	<=39	60~69	3	2	1	1	1	0	0	1	5	1	1	0	0	0	1	0	1	0	0
2018	1	70~79	50~59	4	2	3	1	1	0	0	1	4	1	1	0	0	0	1	1	1	0	0
2018	1	50~59	60~69	4	2	1	1	1	0	0	1	6	1	0	0	0	0	0	0	0	0	0
2018	1	>=80	70~79	2	2	3	0	0	0	0	1	7	0	0	1	0	0	0	0	0	0	0
2018	1	60~69	50~59	3	1	1	1	1	1	2	1	6	1	1	0	0	0	0	0	1	0	0
2018	1	50~59	70~79	4	2	1	1	1	0	0	1	3	0	1	0	0	0	0	0	1	0	0
2018	0	60~69	50~59	3	4	1	0	0	0	0	1	5	1	1	0	0	0	1	0	1	0	0
2018	0	<=39	60~69	3	1	1	1	1	1	1	1	7	0	1	0	0	0	0	0	1	0	0
2018	0	<=39	50~59	4	1	1	1	3	0	0	1	2	1	1	0	0	0	1	0	0	0	0
2018	0	40~49	>=80	4	2	1	1	3	0	0	0
2018	1	70~79	70~79	1	2	3	1	3	0	0	0
2018	1	60~69	70~79	1	2	1	1	1	1	1	1	4	0	0	0	0	0	0	0	0	0	0
2018	0	70~79	50~59	3	4	1	1	1	1	2	1	8	1	0	0	0	0	1	0	0	1	0
2018	0	<=39	50~59	4	2	1	1	1	0	0	1	8	1	1	0	0	0	1	1	1	0	0
2018	1	60~69	>=80	4	2	1	1	1	1	2	0
2018	1	40~49	60~69	3	2	1	0	0	0	0	0
2018	1	50~59	70~79	4	2	1	1	3	0	0	0
2018	0	60~69	50~59	2	2	1	1	3	1	1	1	6	1	0	0	0	0	0	0	0	0	0
2018	1	50~59	70~79	3	2	1	1	2	0	0	1	5	0	1	0	0	0	1	0	0	0	0
2018	1	60~69	<=50	1	3	1	1	1	1	2	1	7	0	1	1	0	0	1	0	1	0	0
2018	1	50~59	70~79	3	2	1	1	1	1	2	1	8	0	0	0	0	0	0	0	0	0	0
2018	0	60~69	<=50	1	2	1	1	1	0	0	1	8	1	0	1	0	0	0	0	1	0	0
2018	0	40~49	<=50	4	2	3	1	1	0	0	1	7	0	0	0	0	0	0	0	1	0	0
2018	0	60~69	50~59	1	2	1	1	1	0	0	1	3	0	0	0	0	0	0	0	0	0	0
2018	0	>=80	50~59	1	2	1	1	1	1	1	1	3	0	0	0	0	0	1	0	0	0	0
2018	0	60~69	<=50	5	2	1	1	3	0	0	1	10	0	1	0	0	0	1	0	0	0	0
2018	1	70~79	70~79	1	2	1	0	0	0	0	1	8	1	0	0	0	0	0	0	0	0	0
2018	1	50~59	50~59	3	3	1	1	1	1	2	1	5	0	0	1	0	0	0	0	0	0	0
2018	1	60~69	50~59	2	2	1	0	0	0	0	1	10	1	0	0	0	0	0	0	0	0	0
2018	0	>=80	60~69	5	2	1	1	1	1	1	1	10	1	1	0	0	0	0	0	1	0	0
2018	0	40~49	<=50	4	2	3	1	1	0	0	1	7	0	0	0	0	0	0	0	1	0	0
2018	0	40~49	60~69	4	2	3	0	0	0	0	1	7	1	0	0	0	0	0	0	1	0	0
2018	1	60~69	60~69	2	2	1	0	0	0	0	1	5	0	0	0	0	0	0	0	0	0	0
2018	1	60~69	<=50	2	4	1	0	0	0	0	1	5	1	0	0	0	0	1	0	1	0	0
2018	0	40~49	70~79	4	2	3	0	0	0	0	1	10	1	0	0	0	0	1	0	0	0	0
2018	1	60~69	70~79	1	2	3	0	0	0	0	1	1	0	0	0	0	0	0	0	1	0	0
2018	1	50~59	70~79	1	2	1	1	1	1	2	1	10	1	0	0	0	0	0	0	0	0	0
2018	1	60~69	70~79	3	2	3	0	0	0	0	0
2018	1	<=39	70~79	4	1	3	0	0	0	0	0
2018	0	70~79	50~59	1	2	1	1	1	0	0	1	5	1	0	0	0	0	0	0	1	0	0
2018	0	<=39	60~69	4	2	1	1	1	1	2	1	5	0	1	0	0	0	0	0	0	1	0
2018	1	<=39	>=80	3	2	1	1	1	0	0	1	8	1	0	0	0	0	1	0	0	0	0
2018	1	50~59	60~69	2	2	1	0	0	0	0	0
2018	0	60~69	60~69	2	2	3	0	0	0	0	0
2018	1	50~59	<=50	3	2	1	1	1	1	2	1	10	1	0	0	0	0	0	0	1	0	0
2018	0	60~69	50~59	3	1	1	1	1	0	0	1	5	1	0	0	0	0	0	0	1	0	0
2018	0	50~59	70~79	2	2	3	1	3	0	0	0
2018	0	<=39	<=50	4	1	3	0	0	0	0	0
2018	1	40~49	60~69	4	2	1	1	1	0	0	1	10	1	0	0	0	0	0	0	1	0	0
2018	0	<=39	<=50	4	2	2	1	1	0	0	1	3	1	0	0	0	0	0	0	1	0	0
2018	1	40~49	<=50	4	2	3	1	1	1	2	1	7	1	0	1	0	0	0	0	0	0	0
2018	1	60~69	60~69	4	2	3	0	0	0	0	0
2018	0	50~59	50~59	3	2	1	1	3	1	1	1	5	0	0	0	0	0	0	0	0	0	0
2018	0	60~69	60~69	1	2	1	1	1	1	1	1	5	1	1	0	0	0	0	0	0	0	0
2018	1	50~59	60~69	2	2	3	1	1	0	0	0
2018	1	>=80	50~59	1	4	3	1	3	0	0	0
2018	0	50~59	>=80	3	2	3	1	3	0	0	1	10	1	1	0	0	0	1	0	0	0	0
2018	0	>=80	70~79	4	2	1	1	1	0	0	0
2018	0	50~59	<=50	2	4	3	0	0	0	0	1	3	1	1	0	1	0	1	0	1	0	0
2018	0	50~59	<=50	3	3	1	1	1	0	0	1	7	1	0	0	0	0	0	0	1	0	0
2018	1	50~59	50~59	2	1	1	1	1	1	1	1	8	0	0	0	0	0	0	0	0	0	0
2018	1	70~79	60~69	4	2	1	1	1	1	2	1	3	1	0	1	0	0	0	0	0	0	0
2018	0	70~79	50~59	1	4	3	0	0	0	0	1	1	0	0	0	0	0	0	0	1	0	0
2018	1	40~49	>=80	4	3	1	1	1	0	0	1	7	0	1	0	0	0	0	0	0	0	0
2018	0	40~49	>=80	4	2	1	1	1	1	2	1	8	0	1	0	0	0	1	0	1	0	0
2018	1	60~69	60~69	1	4	1	0	0	0	0	1	9	1	0	0	0	0	0	0	0	0	0
2018	0	>=80	<=50	5	4	3	0	0	0	0	0
2018	0	50~59	<=50	3	2	1	1	3	0	0	1	9	1	1	0	0	0	1	0	0	0	0
2018	1	>=80	60~69	2	2	3	0	0	0	0	1	2	1	0	0	0	0	0	0	0	0	0
2018	0	70~79	50~59	1	2	1	1	1	0	0	1	4	1	1	0	0	0	1	0	0	0	0
2018	1	>=80	<=50	1	2	3	0	0	0	0	0
2018	0	50~59	50~59	2	2	1	1	1	1	2	1	8	0	0	0	0	0	0	0	0	0	0
2018	1	60~69	60~69	2	2	3	0	0	0	0	1	10	1	0	0	0	0	0	1	0	0	0
2018	0	40~49	50~59	3	2	1	1	1	1	2	1	5	0	0	0	0	0	1	0	0	0	0
2018	0	50~59	60~69	2	2	1	1	1	1	1	1	2	0	0	0	0	0	0	0	0	0	0
2018	0	70~79	50~59	3	2	1	1	1	1	1	1	8	0	0	0	0	0	0	0	0	1	0
2018	1	60~69	50~59	3	2	1	1	1	0	0	1	3	0	0	0	0	0	0	0	0	0	0
2018	1	40~49	50~59	3	1	1	1	1	1	2	1	9	1	0	0	0	0	1	0	0	0	0
2018	1	60~69	>=80	3	3	1	1	1	0	0	1	4	1	1	0	0	0	1	0	0	0	0
2018	1	40~49	60~69	3	2	3	0	0	0	0	1	9	1	1	0	0	0	1	0	1	0	0
2018	1	<=39	60~69	4	1	3	0	0	0	0	1	5	1	0	0	0	0	0	0	0	0	0
2018	1	40~49	70~79	3	2	1	1	1	1	1	1	8	1	1	0	0	0	1	1	1	0	0
2018	0	40~49	60~69	3	2	3	0	0	0	0	1	4	0	0	0	0	0	1	0	1	0	0
2018	1	<=39	<=50	4	1	1	1	1	1	1	0
2018	1	40~49	60~69	4	2	1	1	1	1	2	1	6	1	1	0	0	0	0	0	0	0	0
2018	1	<=39	<=50	4	1	1	1	1	0	0	1	4	1	1	0	0	0	0	0	0	0	0
2018	1	50~59	60~69	4	2	2	1	1	1	1	1	7	1	0	0	0	0	0	0	0	0	0
2018	1	>=80	60~69	1	2	1	1	1	0	0	1	3	1	0	0	0	0	0	0	0	0	0
2018	0	50~59	50~59	3	2	3	1	3	0	0	1	9	1	0	0	0	0	1	0	1	0	0
2018	0	60~69	50~59	1	2	1	1	1	1	2	1	8	1	0	1	0	0	0	0	1	0	0
2018	1	70~79	70~79	5	2	1	1	1	0	0	1	9	1	0	0	0	0	0	0	1	0	0
2018	1	70~79	60~69	1	2	3	0	0	0	0	0
2018	0	70~79	60~69	1	2	1	1	2	1	1	1	10	1	0	0	0	0	0	0	0	0	0
2018	0	50~59	50~59	3	2	1	1	1	0	0	1	8	1	0	0	0	0	0	0	0	0	0
2018	1	70~79	50~59	1	2	1	0	0	0	0	1	9	1	0	0	0	0	1	0	1	0	0
2018	1	50~59	>=80	2	2	1	1	1	1	1	1	10	1	0	0	0	0	0	0	0	0	0
2018	0	70~79	60~69	1	2	1	1	2	1	1	1	10	1	0	0	0	0	0	0	1	0	0
2018	0	<=39	50~59	4	1	1	1	1	0	0	1	4	1	0	0	0	0	1	0	0	0	0
2018	1	<=39	>=80	2	1	1	1	1	0	0	0
2018	1	40~49	50~59	3	1	1	0	0	0	0	0
2018	1	<=39	>=80	3	1	1	1	1	0	0	0
2018	1	>=80	>=80	1	1	1	1	2	0	0	1	10	0	0	0	0	0	0	0	0	0	0
2018	1	60~69	60~69	2	2	1	1	1	0	0	1	6	1	1	0	0	0	0	0	0	0	0
2018	0	60~69	70~79	3	2	3	0	0	0	0	0
2018	0	40~49	<=50	4	2	3	1	3	0	0	1	8	1	0	0	0	0	0	0	1	0	0
2018	1	70~79	50~59	3	2	1	1	1	0	0	1	2	0	0	0	0	0	0	0	1	0	0
2018	0	40~49	50~59	4	2	1	0	0	0	0	1	6	1	0	0	0	0	0	0	0	0	0
2018	1	60~69	<=50	4	2	1	1	1	0	0	1	3	1	0	0	0	0	0	0	0	0	0
2018	0	70~79	<=50	1	4	1	1	1	1	1	1	10	1	1	0	1	0	0	0	0	0	0
2018	1	>=80	60~69	2	2	1	0	0	0	0	0
2018	1	60~69	60~69	4	2	3	0	0	0	0	0
2018	0	50~59	60~69	2	2	3	1	1	0	0	1	5	1	0	0	0	0	1	0	0	0	0
2018	0	70~79	50~59	5	4	3	0	0	0	0	1	2	1	0	0	0	0	0	1	0	0	0
2018	0	<=39	50~59	4	1	3	0	0	0	0	0
2018	0	60~69	50~59	1	4	1	1	1	0	0	1	10	1	0	0	0	0	1	0	0	0	0
2018	0	>=80	50~59	1	4	3	0	0	0	0	0
2018	1	50~59	70~79	3	2	3	0	0	0	0	0
2018	0	50~59	50~59	4	2	1	1	1	1	2	1	4	0	0	0	0	0	1	0	1	0	0
2018	1	70~79	70~79	4	2	1	0	0	0	0	0
2018	1	70~79	>=80	4	1	1	1	1	0	0	1	1	1	0	0	0	0	0	0	0	0	0
2018	1	50~59	70~79	4	2	3	0	0	0	0	0
2018	0	70~79	50~59	5	2	3	0	0	0	0	1	10	1	0	0	0	0	0	0	1	0	0
2018	0	50~59	70~79	1	2	1	1	1	0	0	1	9	1	0	0	0	0	0	0	0	0	0
2018	1	60~69	60~69	3	2	3	0	0	0	0	0
2018	0	40~49	50~59	3	2	1	0	0	0	0	1	4	0	0	1	0	1	0	0	0	0	0
2018	0	50~59	70~79	3	2	1	0	0	0	0	0
2018	1	50~59	60~69	2	2	3	1	1	0	0	1	10	1	0	0	0	0	1	0	0	0	0
2018	1	40~49	>=80	4	2	2	1	3	0	0	1	3	1	1	0	0	0	0	0	1	0	0
2018	1	40~49	70~79	2	2	3	0	0	0	0	1	10	0	0	0	0	0	0	0	0	0	0
2018	0	50~59	60~69	4	2	1	1	1	0	0	1	8	1	1	0	0	0	0	1	0	0	0
2018	1	60~69	60~69	1	2	3	1	1	0	0	1	3	1	0	0	0	0	0	0	0	0	0
2018	0	40~49	60~69	4	2	1	1	1	1	2	0
2018	0	50~59	<=50	2	2	1	1	1	0	0	1	5	0	0	0	0	0	0	0	0	0	0
2018	1	50~59	<=50	3	2	3	0	0	0	0	1	7	1	0	0	0	0	1	0	0	0	0
2018	0	40~49	50~59	4	2	1	1	1	0	0	0
2018	0	70~79	60~69	1	2	3	1	3	0	0	1	9	1	1	0	0	0	0	0	0	0	0
2018	1	40~49	60~69	1	2	3	0	0	0	0	0
2018	0	40~49	<=50	3	1	3	1	3	0	0	1	3	1	0	0	0	0	0	0	1	0	0
2018	0	70~79	70~79	1	2	1	1	2	1	2	1	6	0	1	0	0	0	0	0	1	0	0
2018	1	<=39	<=50	5	1	3	0	0	0	0	0
2018	1	70~79	50~59	1	2	3	0	0	0	0	1	2	1	0	0	0	0	0	0	0	0	0
2018	0	60~69	60~69	1	2	1	1	1	1	1	1	10	1	0	0	0	0	0	0	0	0	0
2018	1	>=80	60~69	5	4	1	1	1	1	2	0
2018	0	>=80	<=50	5	4	3	0	0	0	0	0
2018	1	50~59	<=50	4	2	2	0	0	0	0	1	7	1	0	0	0	0	0	0	1	0	0
2018	1	>=80	50~59	1	2	1	1	1	1	2	1	4	0	0	1	0	0	1	0	0	0	0
2018	0	60~69	60~69	4	2	4	0	0	0	0	1	5	1	0	0	0	0	0	0	1	0	0
2018	1	50~59	<=50	3	2	1	0	0	0	0	1	3	1	0	0	0	0	0	0	0	0	0
2018	1	40~49	>=80	2	2	3	0	0	0	0	1	6	1	0	0	0	0	0	0	1	0	0
2018	0	50~59	50~59	2	2	3	0	0	0	0	1	3	0	0	0	0	0	0	0	1	0	0
2018	1	50~59	60~69	4	2	1	1	1	1	2	0
2018	1	50~59	>=80	2	2	3	1	2	0	0	1	4	1	0	0	0	0	0	0	1	0	0
2018	0	>=80	50~59	2	4	3	0	0	0	0	0
2018	1	60~69	50~59	1	2	3	0	0	0	0	1	3	0	0	0	0	0	0	0	1	0	0
2018	0	<=39	<=50	4	2	3	0	0	0	0	1	8	0	0	0	0	0	0	0	1	0	0
2018	1	70~79	60~69	1	2	3	0	0	0	0	1	9	1	0	0	0	0	0	0	1	0	0
2018	1	60~69	60~69	5	2	3	0	0	0	0	1	3	0	0	0	0	0	0	0	1	0	0
2018	0	40~49	70~79	3	2	3	1	3	0	0	1	8	1	1	0	0	0	0	0	1	0	0
2018	1	70~79	50~59	1	2	3	0	0	0	0	1	10	1	0	0	0	0	0	0	1	0	0
2018	0	>=80	70~79	1	2	3	0	0	0	0	1	4	1	0	0	0	0	0	1	0	0	0
2018	0	40~49	50~59	4	2	3	0	0	0	0	1	3	1	0	0	0	0	0	0	1	0	0
2018	1	50~59	<=50	2	2	1	1	1	0	0	1	7	0	1	0	0	0	1	0	1	0	0
2018	1	60~69	<=50	4	2	1	1	1	1	2	1	8	0	1	0	0	1	0	0	0	0	0
2018	0	<=39	70~79	4	1	1	1	1	0	0	1	4	1	0	0	0	0	0	0	0	0	0
2018	0	50~59	70~79	4	2	1	1	2	1	1	1	10	1	0	0	0	0	0	1	0	0	0
2018	1	60~69	70~79	4	2	3	0	0	0	0	0
2018	0	70~79	70~79	1	2	3	0	0	0	0	0
2018	0	>=80	60~69	4	2	1	1	1	0	0	1	3	1	0	0	0	0	0	0	0	0	0
2018	0	40~49	50~59	3	1	1	1	3	0	0	1	10	0	0	0	0	0	0	0	0	0	0
2018	1	50~59	60~69	3	2	1	1	1	0	0	1	6	1	1	0	0	0	0	0	1	0	0
2018	1	50~59	60~69	3	3	1	0	0	0	0	1	3	1	0	0	0	0	0	0	0	0	0
2018	0	70~79	60~69	1	2	3	0	0	0	0	0
2018	1	40~49	60~69	4	2	2	1	1	0	0	0
2018	1	60~69	60~69	3	2	3	0	0	0	0	0
2018	1	70~79	70~79	1	1	3	0	0	0	0	1	8	0	0	0	0	0	0	0	1	0	0
2018	1	<=39	60~69	3	1	1	1	1	0	0	1	8	1	0	0	0	0	1	0	1	0	0
2018	1	<=39	>=80	3	1	1	1	1	0	0	0
2018	1	70~79	>=80	1	1	1	1	1	0	0	1	6	0	1	0	0	0	0	0	0	1	0
2018	1	<=39	70~79	4	1	1	1	1	0	0	1	2	0	0	0	0	0	1	0	0	0	0
2018	1	60~69	60~69	1	2	3	0	0	0	0	0
2018	0	60~69	50~59	1	2	3	0	0	0	0	0
2018	1	<=39	>=80	4	1	3	0	0	0	0	0
2018	0	>=80	70~79	1	2	3	0	0	0	0	0
2018	1	60~69	60~69	4	2	1	1	2	0	0	1	10	0	0	0	1	0	0	0	0	0	0
2018	0	70~79	<=50	1	2	3	1	3	0	0	1	8	0	1	0	0	0	0	0	0	0	0
2018	0	<=39	60~69	3	2	1	1	1	0	0	1	2	0	0	0	0	0	1	0	0	1	0
2018	0	<=39	60~69	3	1	3	1	3	0	0	1	5	0	0	0	0	0	0	0	0	0	0
2018	1	60~69	60~69	1	2	1	1	1	1	2	1	5	0	1	0	0	0	1	0	0	0	0
2018	1	50~59	60~69	3	2	1	1	3	0	0	0
2018	0	<=39	50~59	4	2	3	0	0	0	0	0
2018	0	60~69	50~59	1	2	1	1	3	0	0	1	1	0	0	0	0	0	0	0	0	0	0
2018	0	60~69	50~59	5	2	1	1	1	1	2	1	8	0	0	0	0	0	1	0	1	0	0
2018	0	<=39	50~59	4	2	1	0	0	0	0	1	2	1	0	0	0	0	0	0	1	0	0
2018	0	>=80	50~59	1	2	1	1	1	1	2	1	3	1	0	0	0	0	0	0	1	0	0
2018	1	50~59	<=50	2	3	1	0	0	0	0	1	4	1	0	0	0	0	0	0	0	0	0
2018	1	50~59	70~79	2	3	3	0	0	0	0	0
2018	0	60~69	<=50	1	4	3	1	3	0	0	0
2018	1	<=39	>=80	4	1	1	1	1	0	0	1	7	1	1	0	0	0	0	0	0	0	0
2018	0	>=80	70~79	5	4	3	1	1	0	0	1	1	0	0	0	0	0	0	0	1	0	0
2018	0	>=80	50~59	1	2	1	1	1	1	2	1	5	0	0	0	0	0	0	0	1	0	0
2018	1	50~59	50~59	3	2	1	1	1	1	1	1	8	1	1	0	0	0	0	0	0	0	0
2018	1	>=80	60~69	2	2	1	1	1	0	0	1	10	1	1	0	0	0	0	0	0	0	0
2018	0	>=80	<=50	1	4	3	1	1	0	0	0
2018	1	50~59	70~79	4	2	3	1	1	1	2	1	8	1	0	0	0	0	0	0	1	0	0
2018	1	50~59	70~79	4	2	1	1	1	0	0	1	4	1	1	0	0	0	0	0	1	0	0
2018	1	60~69	60~69	4	2	1	1	1	0	0	0
2018	0	40~49	<=50	4	2	3	1	3	0	0	1	9	1	0	0	0	0	0	0	1	0	0
2018	0	60~69	60~69	1	2	3	0	0	0	0	1	4	1	0	0	0	0	0	0	1	0	0
2018	1	60~69	60~69	1	2	3	1	1	0	0	0
2018	1	50~59	50~59	3	2	2	0	0	0	0	1	7	1	1	0	0	0	0	0	1	0	0
2018	0	60~69	70~79	1	2	1	0	0	0	0	0
2018	0	70~79	60~69	5	4	3	0	0	0	0	0
2018	1	50~59	>=80	2	4	3	1	3	0	0	1	10	1	0	0	0	0	0	0	0	0	0
2018	1	50~59	50~59	3	2	3	1	1	0	0	1	7	0	1	0	0	0	0	0	0	0	0
2018	1	70~79	<=50	4	2	2	0	0	0	0	1	5	0	1	0	0	0	0	0	1	0	0
2018	1	60~69	70~79	4	2	3	0	0	0	0	0
2018	1	50~59	50~59	3	2	2	0	0	0	0	1	10	1	0	0	0	0	1	0	1	0	0
2018	1	60~69	<=50	3	2	2	0	0	0	0	0
2018	0	70~79	60~69	5	2	3	0	0	0	0	1	4	0	0	0	0	0	0	0	0	0	0
2018	1	50~59	60~69	5	1	2	0	0	0	0	0
2018	0	60~69	50~59	1	4	2	0	0	0	0	1	10	0	0	0	0	0	0	0	1	0	0
2018	1	50~59	<=50	3	2	2	0	0	0	0	1	7	1	1	0	0	0	0	0	1	0	0
2018	1	40~49	50~59	3	2	2	0	0	0	0	1	3	0	0	0	0	0	0	0	0	0	0
2018	1	70~79	<=50	2	2	2	0	0	0	0	0
2018	1	50~59	<=50	3	2	2	1	1	0	0	0
2018	1	60~69	60~69	3	2	2	1	1	0	0	1	9	1	1	0	0	0	0	0	1	0	0
2018	0	50~59	<=50	5	4	2	1	1	0	0	1	8	1	1	0	0	0	0	0	1	1	0
2018	0	50~59	<=50	2	4	3	0	0	0	0	1	8	0	0	0	0	0	0	1	1	0	0
2018	1	<=39	70~79	3	2	2	1	1	0	0	1	10	1	0	0	0	0	0	0	1	0	0
2018	1	60~69	>=80	1	2	1	1	1	0	0	1	5	0	0	0	0	0	0	0	1	0	0
2018	1	70~79	70~79	4	2	1	1	2	0	0	0
2018	1	50~59	70~79	4	2	1	0	0	0	0	1	6	1	0	0	0	0	0	0	0	0	0
2018	1	>=80	>=80	3	2	1	0	0	0	0	1	8	0	0	0	0	0	0	0	0	0	0
2018	1	50~59	70~79	3	2	1	1	1	0	0	1	8	0	1	0	0	0	0	0	1	0	0
2018	1	70~79	50~59	2	2	1	0	0	0	0	1	8	0	0	0	0	0	0	0	1	0	0
2018	1	60~69	70~79	2	2	1	0	0	0	0	0
2018	1	>=80	50~59	3	2	1	0	0	1	1	1	5	1	0	0	0	0	0	0	1	0	0
2018	1	>=80	50~59	1	2	3	0	0	0	0	0
2018	0	60~69	50~59	4	1	3	0	0	0	0	1	7	1	0	0	0	0	0	0	1	0	0
2018	1	60~69	<=50	3	3	3	1	1	0	0	1	5	1	1	0	0	0	0	0	1	0	0
2018	1	50~59	60~69	3	2	3	1	3	0	0	1	4	0	0	0	0	0	0	0	1	0	0
2018	0	40~49	70~79	3	2	3	0	0	0	0	1	3	1	0	0	0	0	0	0	1	0	0
2018	0	50~59	>=80	4	2	3	0	0	0	0	1	3	1	0	0	0	0	0	0	1	0	0
2018	0	40~49	<=50	4	1	3	0	0	0	0	1	2	0	0	0	0	0	0	0	0	0	0
2018	0	<=39	60~69	3	3	3	0	0	0	0	1	3	1	0	0	1	0	0	0	1	0	0
2018	0	50~59	>=80	4	2	1	0	0	0	0	1	10	0	0	0	0	0	0	0	1	0	0
2018	1	60~69	60~69	3	2	3	1	3	0	0	1	1	0	0	0	0	0	0	0	1	0	0
2018	1	50~59	<=50	5	1	3	1	3	0	0	1	5	0	1	1	0	0	0	0	1	0	0
2018	1	40~49	>=80	4	1	3	0	0	0	0	1	6	1	0	0	0	0	1	0	1	0	0
2018	0	50~59	50~59	4	2	1	1	1	0	0	0
2018	0	<=39	70~79	3	2	1	1	1	0	0	1	8	0	1	0	0	0	0	0	1	0	0
2018	0	60~69	60~69	4	2	1	0	0	0	0	1	10	1	0	0	0	0	0	0	1	0	0
2018	0	40~49	<=50	3	1	3	0	0	0	0	0
2018	0	<=39	<=50	3	2	1	1	1	0	0	1	10	1	1	0	0	0	1	0	1	0	0
2018	0	60~69	70~79	5	4	3	0	0	0	0	1	8	1	0	0	0	0	0	0	0	0	0
2018	1	>=80	60~69	1	2	3	1	1	0	0	1	3	1	1	0	0	0	0	0	0	0	0
2018	1	60~69	70~79	4	2	3	0	0	0	0	1	8	1	0	0	0	0	0	0	1	0	0
2018	1	60~69	50~59	3	2	1	1	1	0	0	0
2018	0	60~69	50~59	2	2	1	1	1	0	0	1	5	0	1	0	0	0	0	0	0	0	0
2018	0	>=80	50~59	1	4	1	1	1	0	0	1	7	1	0	0	0	0	0	0	1	0	0
2018	0	50~59	50~59	3	1	1	0	0	0	0	1	7	0	0	0	0	0	0	0	1	0	0
2018	1	>=80	50~59	2	4	1	0	0	0	0	1	4	0	0	0	0	0	0	0	0	0	0
2018	0	50~59	60~69	3	2	1	0	0	0	0	1	4	1	0	0	0	0	0	0	1	0	0
2018	0	70~79	50~59	1	2	1	1	1	0	0	0
2018	1	60~69	50~59	2	2	3	1	2	0	0	1	5	1	0	0	1	0	0	0	0	0	0
2018	1	60~69	70~79	2	2	2	1	1	0	0	0
2018	1	50~59	<=50	3	2	3	0	0	0	0	1	9	1	0	0	0	0	0	0	1	0	0
2018	1	>=80	<=50	1	2	3	1	1	0	0	1	6	1	0	1	0	0	0	0	0	0	0
2018	0	60~69	60~69	5	2	3	0	0	0	0	1	3	1	0	0	0	0	0	0	0	0	0
2018	0	<=39	70~79	4	1	2	1	1	0	0	0
2018	1	70~79	60~69	1	2	3	1	3	0	0	1	10	1	0	0	0	0	0	0	1	0	0
2018	1	>=80	70~79	1	2	3	0	0	0	0	1	8	0	0	0	0	0	0	0	0	0	0
2018	1	50~59	60~69	4	2	1	1	1	0	0	1	3	0	0	0	0	0	0	0	0	0	0
2018	1	60~69	>=80	2	2	3	0	0	0	0	0
2018	1	60~69	70~79	3	2	3	0	0	0	0	0
2018	0	<=39	50~59	4	2	3	0	0	0	0	1	7	1	0	0	0	0	0	0	0	0	0
2018	1	40~49	60~69	3	1	1	1	1	0	0	1	5	1	1	0	0	0	0	0	0	0	0
2018	0	50~59	<=50	3	1	3	1	3	0	0	1	5	1	0	0	0	0	0	0	1	0	0
2018	1	60~69	60~69	3	2	1	1	1	0	0	0
2018	1	50~59	60~69	4	2	1	0	0	0	0	0
2018	1	<=39	60~69	3	2	1	1	1	1	2	1	10	1	0	0	0	0	0	0	0	0	0
2018	1	60~69	60~69	1	2	1	1	1	0	0	1	8	1	0	0	0	0	0	0	1	0	0
2018	1	70~79	>=80	2	2	1	1	1	1	1	1	6	1	0	0	0	0	0	0	1	0	0
2018	0	40~49	70~79	3	1	1	1	1	0	0	1	6	1	0	0	0	0	1	0	1	0	0
2018	1	50~59	70~79	4	2	1	1	1	1	1	1	1	0	0	0	0	0	0	0	1	0	0
2018	0	50~59	60~69	1	4	1	1	1	1	1	1	10	0	0	0	0	0	0	0	1	0	0
2018	0	70~79	<=50	1	2	1	1	1	0	0	1	6	1	1	0	0	0	1	1	1	0	0
2018	0	50~59	60~69	2	2	1	1	1	0	0	1	5	0	0	0	0	0	0	0	0	0	0
2018	0	50~59	60~69	3	1	3	0	0	0	0	1	8	1	1	0	0	0	0	0	1	0	0
2018	1	60~69	50~59	3	2	1	1	1	0	0	1	8	1	1	1	0	0	1	0	1	0	0
2018	1	<=39	60~69	2	1	1	1	1	0	0	1	7	1	0	1	0	0	0	0	0	0	0
2018	1	60~69	60~69	1	2	1	1	1	1	1	1	10	1	1	0	0	0	1	0	1	0	0
2018	1	60~69	>=80	4	1	1	1	1	0	0	1	3	1	0	0	0	0	1	0	1	0	0
2018	0	60~69	50~59	1	1	1	1	1	0	0	1	8	0	0	0	0	0	0	0	0	0	0
2018	0	70~79	<=50	1	2	1	0	0	0	0	1	7	0	0	0	0	0	0	0	1	0	0
2018	1	50~59	70~79	3	2	1	1	1	0	0	0
2018	1	>=80	60~69	3	2	1	1	1	0	0	1	0	0	0	0	0	0	0	0	1	0	0
2018	0	50~59	<=50	3	2	3	1	3	0	0	1	1	1	0	0	0	0	0	0	0	0	0
2018	0	50~59	50~59	2	2	1	1	2	1	2	1	10	1	0	0	0	0	0	1	1	0	0
2018	1	50~59	70~79	2	2	3	1	1	0	0	1	5	1	1	0	0	0	0	0	0	0	0
2018	1	>=80	>=80	4	2	3	0	0	0	0	1	9	1	0	0	0	0	1	0	1	0	0
2018	0	50~59	60~69	4	2	1	1	1	0	0	1	10	1	0	0	0	0	1	0	0	0	0
2018	0	40~49	60~69	2	2	3	0	0	0	0	1	5	0	0	0	0	0	0	0	1	0	0
2018	0	60~69	50~59	3	1	1	1	1	1	1	1	10	0	0	0	0	0	0	0	0	0	0
2018	0	60~69	60~69	5	2	1	1	2	1	2	1	10	1	0	0	0	0	0	0	1	0	0
2018	1	40~49	>=80	2	2	1	1	3	0	0	1	10	0	0	0	0	0	0	0	0	0	0
2018	1	70~79	>=80	1	2	1	1	1	0	0	0
2018	1	50~59	50~59	3	2	1	1	1	1	1	1	10	1	0	0	0	0	0	0	0	0	0
2018	0	50~59	70~79	2	2	1	1	1	1	1	1	5	1	1	0	0	0	0	0	0	0	0
2018	1	50~59	60~69	3	2	1	0	0	0	0	1	9	1	0	0	0	0	0	0	1	0	0
2018	1	60~69	60~69	2	2	1	1	1	1	2	1	7	1	0	0	0	0	1	0	1	0	0
2018	1	50~59	60~69	3	2	1	1	1	1	2	1	6	1	1	0	0	0	0	0	1	0	0
2018	0	<=39	<=50	4	1	1	0	0	0	0	0
2018	0	<=39	<=50	4	1	3	1	3	0	0	0
2018	0	>=80	60~69	5	2	1	1	1	0	0	1	4	0	0	0	0	0	0	0	0	0	0
2018	1	50~59	60~69	2	3	3	1	3	0	0	1	10	1	0	0	0	0	0	0	0	0	0
2018	1	50~59	50~59	4	2	1	1	1	0	0	1	9	1	0	0	0	0	0	0	0	0	0
2018	1	60~69	70~79	4	2	3	0	0	0	0	1	10	1	0	0	0	0	0	0	0	0	0
2018	0	50~59	50~59	2	2	1	0	0	0	0	1	5	1	0	0	0	0	1	0	1	0	0
2018	1	<=39	70~79	4	1	3	1	1	0	0	0
2018	1	70~79	60~69	3	2	1	1	1	0	0	1	10	1	0	0	0	0	1	0	1	0	0
2018	1	50~59	60~69	4	2	1	0	0	0	0	1	2	1	1	0	0	0	0	0	1	0	0
2018	0	60~69	50~59	1	2	1	0	0	0	0	1	4	1	0	0	0	0	0	0	1	0	0
2018	1	>=80	60~69	5	2	1	1	1	0	0	1	8	0	0	0	0	0	1	0	1	0	0
2018	1	60~69	50~59	1	2	1	1	1	1	2	1	7	1	1	0	0	0	1	0	0	0	0
2018	1	50~59	50~59	2	2	3	1	1	0	0	0
2018	0	60~69	>=80	3	1	3	0	0	0	0	1	7	1	0	0	0	0	0	0	1	0	0
2018	1	>=80	60~69	5	4	3	0	0	0	0	0
2018	0	70~79	<=50	2	2	1	1	1	0	0	1	10	1	0	1	0	0	1	0	1	0	0
2018	0	60~69	50~59	2	2	3	0	0	0	0	0
2018	0	<=39	60~69	4	2	3	0	0	0	0	0
2018	0	70~79	60~69	1	2	1	0	0	0	0	1	9	1	0	0	0	0	0	0	1	0	0
2018	0	50~59	<=50	3	2	3	0	0	0	0	1	2	0	0	0	0	0	0	0	0	0	0
2018	0	50~59	60~69	4	1	3	1	3	0	0	1	3	1	0	0	0	0	0	0	1	0	0
2018	1	60~69	50~59	1	2	3	0	0	0	0	1	2	0	0	1	0	0	1	0	1	0	0
2018	1	60~69	50~59	1	2	1	1	3	0	0	0
2018	1	40~49	>=80	4	2	1	1	1	0	0	1	7	1	0	0	0	0	0	0	0	0	0
2018	1	<=39	>=80	4	1	1	1	1	0	0	1	10	0	0	0	0	0	0	0	0	0	0
2018	1	70~79	70~79	5	2	1	1	1	0	0	1	9	1	0	0	0	0	0	0	0	0	0
2018	1	50~59	60~69	4	2	1	1	1	0	0	1	9	1	1	0	0	0	0	0	1	0	0
2018	1	60~69	60~69	4	2	1	1	1	0	0	1	8	1	0	0	0	0	0	0	1	0	0
2018	1	40~49	70~79	2	2	1	1	1	0	0	1	4	1	0	0	0	0	0	0	0	0	0
2018	1	50~59	>=80	3	2	1	1	1	0	0	1	9	1	0	0	0	0	0	0	0	0	0
2018	1	40~49	60~69	4	2	1	1	1	1	1	0
2018	0	<=39	>=80	4	2	1	1	1	1	1	1	8	1	0	0	0	0	1	1	1	0	0
2018	0	50~59	<=50	1	2	3	0	0	0	0	0
2018	1	60~69	>=80	4	2	1	1	1	0	0	1	7	0	0	0	0	0	0	0	0	0	0
2018	1	40~49	60~69	4	2	3	0	0	0	0	0
2018	1	70~79	50~59	3	2	1	1	1	0	0	0
2018	0	60~69	50~59	4	3	1	1	1	0	0	1	4	1	0	0	0	0	0	0	0	0	0
2018	0	40~49	50~59	2	2	3	1	3	0	0	1	7	0	0	0	0	0	0	0	1	0	0
2018	1	60~69	50~59	4	2	3	0	0	0	0	0
2018	0	50~59	50~59	3	2	3	0	0	0	0	0
2018	0	60~69	60~69	3	1	3	0	0	0	0	1	9	1	0	0	0	0	0	0	0	0	0
2018	1	70~79	50~59	2	2	3	0	0	0	0	1	10	1	0	0	0	0	1	0	0	0	0
2018	0	50~59	60~69	1	2	3	1	1	1	1	1	5	1	0	0	0	0	0	0	0	0	0
2018	1	60~69	60~69	1	2	3	1	1	0	0	0
2018	0	60~69	60~69	5	4	3	0	0	0	0	0
2018	0	50~59	<=50	3	2	3	0	0	0	0	1	8	1	0	0	0	0	1	0	1	0	0
2018	0	<=39	<=50	4	1	3	0	0	0	0	0
2018	0	60~69	60~69	1	2	3	0	0	0	0	1	4	1	0	0	0	0	0	0	1	0	0
2018	1	50~59	60~69	2	1	3	1	1	0	0	1	3	0	0	0	0	0	0	0	0	0	0
2018	1	<=39	60~69	4	1	3	1	1	0	0	1	8	1	0	0	0	0	0	0	1	0	0
2018	1	60~69	50~59	3	1	3	1	3	0	0	0
2018	0	40~49	50~59	4	2	3	0	0	0	0	0
2018	0	50~59	<=50	2	2	3	1	3	0	0	1	7	1	0	0	0	0	0	0	0	0	0
2018	0	70~79	50~59	5	4	3	1	3	0	0	0
2018	0	50~59	50~59	2	2	3	0	0	0	0	1	4	1	1	0	0	0	0	0	0	0	0
2018	1	50~59	60~69	3	2	1	1	1	0	0	0
2018	0	60~69	>=80	2	2	1	1	1	1	1	1	9	0	0	0	0	0	0	0	1	0	0
2018	1	50~59	>=80	4	2	3	1	1	0	0	1	4	1	1	0	0	0	0	0	0	0	0
2018	1	40~49	>=80	4	2	1	0	0	0	0	1	5	0	0	0	0	0	0	0	0	0	0
2018	1	50~59	60~69	2	2	1	1	1	0	0	1	5	0	0	0	0	0	0	0	0	0	0
2018	1	60~69	50~59	1	2	1	1	1	0	0	0
2018	1	<=39	70~79	4	1	1	1	1	0	0	1	8	1	0	0	0	0	0	0	0	0	0
2018	1	50~59	60~69	4	2	1	1	1	0	0	1	5	1	0	0	0	0	0	0	0	0	0
2018	0	70~79	50~59	4	2	3	0	0	0	0	1	7	1	0	0	0	0	1	0	1	0	0
2018	1	<=39	>=80	4	1	1	1	1	0	0	1	9	0	0	0	0	0	0	0	0	0	0
2018	1	70~79	70~79	3	2	1	1	1	0	0	1	3	0	0	0	0	0	0	0	1	0	0
2018	1	60~69	>=80	4	2	1	1	1	0	0	1	8	1	0	0	0	0	0	0	0	0	0
2018	1	60~69	50~59	3	2	1	1	1	1	1	1	8	1	1	0	0	0	0	0	1	0	0
2018	1	50~59	70~79	3	2	1	1	2	0	0	1	5	0	0	0	0	0	0	0	0	0	0
2018	1	50~59	70~79	1	2	3	1	1	0	0	1	5	1	1	0	0	0	0	0	0	0	0
2018	1	40~49	50~59	2	2	3	0	0	0	0	0
2018	0	70~79	<=50	1	4	3	0	0	0	0	0
2018	1	<=39	60~69	3	2	3	0	0	0	0	0
2018	0	70~79	<=50	5	4	3	0	0	0	0	1	6	0	0	0	0	0	0	0	1	0	0
2018	0	>=80	60~69	5	2	3	0	0	0	0	1	2	1	0	0	0	0	0	0	1	0	0
2018	1	>=80	50~59	1	2	3	0	0	0	0	1	5	1	0	0	0	0	0	0	0	0	0
2018	1	40~49	50~59	3	2	3	0	0	0	0	0
2018	0	>=80	60~69	5	2	3	1	1	0	0	1	3	0	0	0	0	0	0	0	0	0	0
2018	1	60~69	60~69	2	2	1	1	1	0	0	1	10	1	1	0	0	0	0	0	0	0	0
2018	1	60~69	>=80	1	2	1	1	3	0	0	1	8	0	0	0	0	0	0	0	0	0	0
2018	0	40~49	60~69	3	2	2	1	1	0	0	1	10	1	0	0	0	0	0	0	0	0	0
2018	0	<=39	50~59	4	2	1	0	0	0	0	1	8	0	0	0	0	0	0	0	1	0	0
2018	1	40~49	60~69	3	2	2	1	1	0	0	0
2018	0	70~79	50~59	1	4	2	1	1	0	0	0
2018	0	60~69	50~59	1	4	2	1	1	0	0	1	6	1	1	0	0	0	0	0	0	0	0
2018	0	60~69	50~59	1	2	1	1	1	1	1	1	8	1	1	0	0	0	0	0	0	0	0
2018	1	60~69	60~69	1	2	2	0	0	0	0	1	7	1	0	0	0	0	0	0	1	0	0
2018	0	>=80	<=50	5	4	3	0	0	0	0	0
2018	0	60~69	70~79	2	2	1	0	0	0	0	1	10	1	0	0	0	0	0	0	1	0	0
2018	0	70~79	60~69	1	2	3	0	0	0	0	1	10	1	0	0	0	0	0	0	1	0	0
2018	0	50~59	60~69	3	2	1	1	1	1	1	1	10	1	1	0	0	0	0	0	1	0	0
2018	1	<=39	70~79	3	1	3	0	0	0	0	0
2018	0	60~69	50~59	4	4	1	1	1	0	0	1	6	0	0	0	0	0	0	0	0	0	0
2018	0	<=39	<=50	4	1	1	1	1	0	0	0
2018	0	60~69	>=80	1	4	1	1	1	1	2	1	8	1	0	1	1	1	1	0	0	1	0
2018	0	50~59	60~69	3	2	1	1	1	0	0	1	2	0	0	0	0	0	0	0	0	0	0
2018	0	40~49	50~59	3	1	1	1	1	1	1	1	8	1	0	0	0	0	0	0	0	0	0
2018	1	<=39	70~79	2	2	1	1	1	0	0	1	6	0	0	0	0	0	1	0	0	0	0
2018	0	60~69	60~69	3	2	3	1	2	1	2	1	5	0	0	0	0	0	0	0	1	0	0
2018	0	60~69	<=50	3	2	1	1	1	0	0	1	8	0	1	0	0	0	0	0	1	0	0
2018	1	>=80	<=50	1	2	1	0	0	0	0	1	3	1	0	0	0	0	0	0	1	0	0
2018	0	50~59	50~59	3	2	3	0	0	0	0	0
2018	1	40~49	60~69	3	2	1	1	1	0	0	1	3	0	1	1	1	1	0	0	1	1	0
2018	1	>=80	50~59	1	2	3	0	0	0	0	0
2018	1	60~69	60~69	3	2	3	1	3	0	0	1	10	1	1	0	0	0	0	0	1	0	0
2018	0	40~49	50~59	3	2	2	1	1	0	0	0
2018	1	50~59	70~79	4	2	2	1	1	0	0	1	8	0	1	0	0	0	0	0	1	0	0
2018	1	50~59	70~79	2	2	3	1	3	0	0	0
2018	0	60~69	60~69	1	2	1	1	1	0	0	1	7	1	1	0	0	0	1	0	0	0	0
2018	1	70~79	70~79	3	2	1	1	1	1	1	1	10	1	1	0	0	0	1	0	1	0	0
2018	1	50~59	>=80	2	2	1	1	1	0	0	1	7	1	0	0	0	0	1	0	1	0	0
2018	0	50~59	60~69	3	2	1	1	1	0	0	0
2018	1	60~69	50~59	1	2	1	1	1	0	0	1	8	0	0	0	0	0	0	0	0	0	0
2018	0	<=39	<=50	3	2	1	1	1	0	0	1	5	0	0	0	0	0	0	0	0	0	0
2018	0	<=39	60~69	4	2	1	1	1	0	0	1	7	1	0	0	0	0	0	0	0	0	0
2018	1	>=80	60~69	5	2	3	1	1	0	0	0
2018	1	40~49	60~69	4	1	3	1	3	0	0	1	10	1	1	0	0	0	0	0	0	0	0
2018	1	<=39	>=80	4	2	3	1	3	0	0	1	10	1	1	0	0	0	0	0	1	0	0
2018	0	50~59	<=50	3	2	3	0	0	0	0	1	6	1	0	0	0	0	0	0	1	0	0
2018	0	70~79	60~69	3	2	3	0	0	0	0	0
2018	1	<=39	>=80	3	1	3	0	0	0	0	1	6	0	0	0	0	0	0	0	0	0	0
2018	0	50~59	60~69	1	2	3	0	0	0	0	0
2018	0	50~59	50~59	4	2	3	1	1	0	0	0
2018	0	50~59	50~59	3	2	1	1	1	1	1	1	2	0	0	0	0	0	1	0	1	0	0
2018	0	>=80	50~59	5	4	1	1	1	1	1	0
2018	0	>=80	70~79	1	2	3	0	0	0	0	0
2018	0	>=80	<=50	5	4	3	0	0	0	0	0
2018	0	50~59	70~79	1	2	1	1	3	0	0	1	9	1	1	0	0	0	0	0	1	0	0
2018	1	50~59	60~69	4	2	3	0	0	0	0	1	3	1	0	0	0	0	0	0	1	0	0
2018	0	60~69	60~69	1	3	3	0	0	0	0	1	5	1	0	0	0	0	0	0	1	0	0
2018	0	70~79	60~69	2	2	1	1	1	0	0	0
2018	1	>=80	60~69	1	2	1	1	1	0	0	1	4	0	1	0	0	0	0	0	1	0	0
2018	1	70~79	70~79	1	4	3	0	0	0	0	0
2018	1	60~69	70~79	4	1	1	0	0	0	0	0
2018	1	>=80	50~59	1	2	1	1	1	0	0	0
2018	0	40~49	>=80	2	2	1	0	0	0	0	0
2018	0	>=80	<=50	1	2	1	0	0	0	0	0
2018	0	50~59	60~69	3	2	1	1	1	0	0	1	3	1	1	0	0	0	0	0	0	0	0
2018	0	40~49	60~69	4	2	1	1	1	1	2	1	6	1	0	0	0	0	0	0	1	0	0
2018	1	40~49	>=80	4	2	3	0	0	0	0	1	2	0	0	0	0	0	0	0	0	0	0
2018	0	40~49	50~59	3	2	3	0	0	0	0	1	6	1	0	0	0	0	0	1	1	0	0
2018	0	60~69	60~69	3	2	1	1	1	1	1	1	3	1	1	0	0	0	1	1	1	0	0
2018	1	60~69	70~79	2	2	3	0	0	0	0	1	5	1	0	0	0	0	0	0	1	0	0
2018	1	60~69	60~69	3	2	3	0	0	0	0	1	3	0	0	0	0	0	0	0	0	0	0
2018	0	60~69	>=80	5	2	1	1	1	0	0	1	6	1	1	0	0	0	1	0	1	0	0
2018	0	<=39	50~59	4	1	3	1	1	1	1	1	3	1	0	0	1	0	0	0	1	0	0
2018	1	40~49	>=80	4	2	3	0	0	0	0	0
2018	0	60~69	60~69	3	3	1	1	1	1	1	1	10	1	0	0	0	0	0	0	1	0	0
2018	0	<=39	<=50	3	1	3	0	0	0	0	1	10	0	1	0	0	0	0	0	1	0	0
2018	1	40~49	60~69	2	1	1	1	1	0	0	1	2	0	0	0	0	0	0	0	0	0	0
2018	0	70~79	<=50	2	4	1	0	0	0	0	1	9	1	0	1	0	0	1	0	0	0	0
2018	1	<=39	>=80	3	1	1	1	1	0	0	1	3	1	1	0	0	0	1	0	1	0	0
2018	1	<=39	70~79	2	2	3	0	0	0	0	0
2018	1	60~69	70~79	2	2	1	0	0	0	0	0
2018	0	40~49	50~59	2	2	1	1	1	0	0	0
2018	0	50~59	70~79	1	2	1	1	1	0	0	0
2018	0	>=80	50~59	5	4	1	1	2	0	0	0
2018	0	60~69	60~69	1	2	1	1	1	0	0	1	10	1	1	0	0	0	0	0	1	0	0
2018	1	60~69	>=80	4	2	1	1	1	1	2	1	7	0	0	0	0	0	0	0	1	0	0
2018	1	<=39	70~79	4	2	1	1	1	0	0	1	5	0	0	0	0	0	0	0	0	0	0
2018	1	50~59	60~69	3	2	1	1	3	0	0	0
2018	0	60~69	>=80	3	2	1	1	3	0	0	1	10	1	1	0	0	0	0	0	1	0	0
2018	0	60~69	50~59	1	2	1	0	0	0	0	0
2018	1	40~49	70~79	3	2	1	1	1	0	0	1	10	1	1	0	0	0	0	0	1	0	0
2018	1	60~69	70~79	4	2	1	1	1	0	0	1	2	1	0	0	0	0	0	1	1	0	0
2018	1	70~79	60~69	1	2	3	0	0	0	0	1	5	1	0	0	0	0	0	0	0	0	0
2018	1	50~59	>=80	3	2	1	1	1	0	0	1	9	0	1	0	0	0	0	0	1	0	0
2018	0	60~69	50~59	4	2	1	1	1	1	1	0
2018	0	70~79	60~69	3	2	1	1	3	0	0	1	9	1	1	0	0	0	0	0	1	0	0
2018	1	70~79	50~59	1	2	1	1	1	0	0	0
2018	1	>=80	60~69	1	4	1	0	0	0	0	0
2018	1	60~69	50~59	4	2	1	1	1	0	0	1	5	1	1	0	0	0	0	0	0	0	0
2018	0	40~49	60~69	4	1	1	1	1	0	0	0
2018	1	60~69	60~69	5	2	1	1	1	0	0	0
2018	0	70~79	70~79	5	4	1	0	0	0	0	0
2018	1	<=39	70~79	2	2	1	1	1	0	0	0
2018	1	70~79	50~59	4	2	2	0	0	0	0	1	8	0	0	0	0	0	0	0	0	0	0
2018	1	60~69	70~79	1	2	3	0	0	0	0	1	7	0	0	0	0	0	0	0	0	0	0
2018	0	40~49	70~79	3	1	1	1	1	0	0	1	8	0	1	0	0	0	0	0	1	0	0
2018	1	40~49	60~69	2	1	2	0	0	0	0	1	8	1	0	1	0	0	1	0	1	0	0
2018	1	60~69	70~79	3	2	1	1	1	1	1	1	7	0	0	0	0	0	0	0	1	0	0
2018	0	50~59	<=50	3	2	1	1	1	0	0	1	3	0	1	0	0	0	0	0	0	0	0
2018	1	<=39	>=80	3	1	2	1	1	0	0	1	7	1	1	0	0	0	0	0	0	0	0
2018	1	60~69	60~69	4	2	3	0	0	0	0	1	5	0	0	0	0	0	0	0	1	0	0
2018	1	60~69	60~69	3	2	1	0	0	0	0	1	10	0	0	1	0	0	0	0	1	0	0
2018	1	60~69	70~79	2	2	2	1	1	0	0	1	5	1	1	1	0	0	0	0	1	0	0
2018	1	50~59	50~59	1	2	1	1	1	0	0	1	8	1	1	0	0	0	0	1	1	0	0
2018	0	70~79	<=50	1	2	3	1	3	0	0	1	3	0	0	0	0	0	0	0	1	0	0
2018	1	<=39	60~69	1	2	1	1	1	1	1	1	9	1	0	0	0	0	0	0	0	0	0
2018	1	50~59	>=80	4	2	1	1	1	0	0	0
2018	0	70~79	50~59	2	2	3	1	1	0	0	1	5	1	0	0	0	0	0	1	1	0	0
2018	1	60~69	50~59	4	3	2	1	1	0	0	1	8	1	0	0	0	0	1	0	1	0	0
2018	1	60~69	60~69	3	2	1	1	1	1	1	0
2018	1	60~69	70~79	1	2	2	1	1	0	0	1	2	1	0	0	0	0	0	0	1	0	0
2018	1	50~59	60~69	2	3	1	0	0	0	0	0
2018	1	>=80	50~59	3	2	1	1	1	0	0	0
2018	1	<=39	70~79	3	2	1	1	3	0	0	1	6	1	1	0	0	0	0	0	1	0	0
2018	1	70~79	>=80	1	2	3	0	0	0	0	0
2018	1	50~59	>=80	4	2	1	1	1	0	0	1	8	1	0	0	0	0	0	0	0	0	0
2018	1	60~69	70~79	1	3	3	0	0	0	0	1	8	0	0	0	0	0	0	0	1	0	0
2018	1	60~69	<=50	4	2	3	0	0	0	0	0
2018	1	40~49	<=50	2	1	3	0	0	0	0	1	9	0	0	0	0	0	0	0	1	0	0
2018	0	<=39	50~59	3	1	3	1	1	0	0	1	7	1	1	0	0	0	0	0	0	0	0
2018	1	50~59	70~79	3	2	3	0	0	0	0	1	10	1	0	0	0	0	0	0	1	0	0
2018	0	50~59	70~79	2	2	3	0	0	0	0	1	7	1	0	0	0	0	0	0	1	0	0
2018	0	<=39	<=50	4	1	3	0	0	0	0	1	10	0	0	0	0	0	0	0	1	0	0
2018	0	>=80	50~59	5	4	3	0	0	0	0	1	6	0	0	0	0	0	0	0	0	0	0
2018	1	<=39	60~69	4	2	3	0	0	0	0	0
2018	1	60~69	70~79	1	4	3	0	0	0	0	0
2018	0	50~59	<=50	4	2	3	0	0	0	0	0
2018	1	50~59	60~69	3	2	3	0	0	0	0	1	7	0	0	0	0	0	0	0	0	0	0
2018	0	60~69	<=50	5	2	3	0	0	0	0	1	4	0	0	0	0	0	0	0	1	0	0
2018	0	70~79	<=50	4	1	3	0	0	0	0	0
2018	1	40~49	60~69	3	2	3	1	1	0	0	1	7	1	0	0	0	0	0	0	1	0	0
2018	1	50~59	60~69	3	2	3	0	0	0	0	1	9	0	0	0	0	0	0	0	0	0	0
2018	0	<=39	<=50	4	1	3	0	0	0	0	1	5	0	0	0	0	0	0	0	1	0	0
2018	1	<=39	50~59	4	1	3	0	0	0	0	0
2018	0	60~69	50~59	3	2	3	0	0	0	0	0
2018	0	<=39	70~79	4	2	3	0	0	0	0	0
2018	0	<=39	>=80	4	1	3	0	0	0	0	1	5	0	0	0	0	0	0	0	1	0	0
2018	1	50~59	60~69	3	2	3	1	1	0	0	1	5	0	1	0	0	0	0	0	0	0	0
2018	1	40~49	50~59	3	2	3	1	1	0	0	1	5	1	0	0	0	0	0	0	0	0	0
2018	1	<=39	60~69	4	1	3	0	0	0	0	1	5	1	0	0	0	0	0	0	1	0	0
2018	1	50~59	70~79	4	2	3	0	0	0	0	1	5	1	0	0	0	0	0	0	1	0	0
2018	0	60~69	70~79	5	2	1	0	0	0	0	0
2018	0	60~69	<=50	3	2	3	1	1	0	0	0
2018	1	50~59	<=50	4	2	3	0	0	0	0	1	3	1	0	0	0	0	0	0	0	0	0
2018	1	70~79	60~69	1	2	1	0	0	0	0	1	3	1	0	0	0	0	0	0	0	0	0
2018	1	>=80	60~69	1	4	3	1	3	0	0	0
2018	1	>=80	70~79	1	2	3	0	0	0	0	0
2018	1	60~69	70~79	4	2	1	0	0	0	0	0
2018	1	50~59	60~69	2	2	1	0	0	0	0	0
2018	1	50~59	70~79	2	2	3	0	0	0	0	0
2018	1	40~49	50~59	4	2	1	0	0	0	0	0
2018	1	50~59	60~69	3	2	1	0	0	0	0	1	4	1	0	0	0	0	0	0	1	0	0
2018	0	>=80	50~59	1	4	3	0	0	0	0	0
2018	1	>=80	50~59	1	4	1	1	1	0	0	1	5	1	0	0	1	0	1	0	1	0	0
2018	0	60~69	50~59	1	2	1	1	1	0	0	1	5	1	0	0	0	0	0	0	0	0	0
2018	1	>=80	60~69	4	2	1	1	1	0	0	1	5	0	1	0	0	0	1	0	0	0	0
2018	0	40~49	<=50	3	1	1	1	1	0	0	1	7	1	1	0	0	0	0	0	0	0	0
2018	0	50~59	60~69	3	3	1	1	1	1	1	1	10	1	0	0	0	0	0	0	0	0	0
2018	0	<=39	50~59	4	1	1	1	1	1	1	0
2018	1	70~79	60~69	4	2	1	1	1	0	0	0
2018	0	60~69	50~59	1	2	1	1	1	1	1	1	10	1	0	0	0	0	0	0	1	0	0
2018	1	60~69	60~69	3	2	1	1	1	0	0	1	3	1	0	0	0	0	0	0	1	0	0
2018	1	50~59	70~79	2	2	1	1	1	1	1	1	8	1	0	0	0	0	0	0	0	0	0
2018	0	40~49	70~79	3	2	3	0	0	0	0	1	5	1	0	0	0	0	0	0	1	0	0
2018	1	>=80	70~79	2	2	1	1	1	0	0	1	8	1	1	0	0	0	1	0	0	0	0
2018	1	60~69	70~79	3	2	3	0	0	0	0	1	0	0	0	0	0	0	0	0	0	0	0
2018	0	60~69	<=50	1	2	3	0	0	0	0	1	2	1	0	0	0	0	0	0	1	0	0
2018	1	60~69	70~79	3	2	3	0	0	0	0	1	0	1	0	1	0	0	0	0	0	0	0
2018	0	70~79	50~59	5	2	1	1	1	1	1	1	3	1	0	0	0	0	0	0	0	0	0
2018	1	60~69	60~69	3	2	3	1	1	1	2	1	3	1	0	0	0	0	0	0	0	0	0
2018	0	40~49	50~59	4	2	1	1	1	0	0	1	3	1	0	0	0	0	0	0	0	0	0
2018	0	60~69	60~69	1	2	3	0	0	0	0	1	8	1	0	0	0	0	1	0	0	0	0
2018	1	60~69	60~69	4	2	3	0	0	0	0	0
2018	1	<=39	70~79	4	1	1	0	0	0	0	1	9	1	0	0	0	0	0	0	1	0	0
2018	0	70~79	70~79	2	4	1	1	1	1	1	1	3	1	0	0	0	0	0	0	0	0	0
2018	0	70~79	50~59	3	2	1	1	1	0	0	1	8	1	0	0	0	0	1	0	1	0	0
2018	0	60~69	<=50	5	4	3	1	1	0	0	1	3	1	1	0	1	0	0	0	1	0	0
2018	0	60~69	60~69	2	2	1	1	2	0	0	1	3	1	1	0	0	0	0	1	1	0	0
2018	0	50~59	70~79	3	2	3	0	0	0	0	0
2018	0	<=39	70~79	1	2	3	0	0	0	0	1	8	1	0	0	0	0	0	0	0	0	0
2018	1	70~79	60~69	4	4	1	1	1	1	1	1	0	0	1	0	0	0	0	1	0	0	0
2018	0	>=80	60~69	1	4	3	0	0	0	0	0
2018	1	60~69	60~69	1	2	1	1	1	1	2	1	2	1	1	0	0	0	0	0	0	0	0
2018	0	70~79	50~59	1	2	3	0	0	0	0	0
2018	1	50~59	50~59	2	2	3	1	3	0	0	1	3	0	0	0	0	0	1	0	0	0	0
2018	1	70~79	50~59	5	2	3	0	0	0	0	0
2018	0	50~59	60~69	4	3	1	0	0	0	0	0
2018	1	60~69	60~69	2	2	3	0	0	0	0	1	9	0	0	0	0	0	0	0	0	0	0
2018	0	40~49	<=50	2	2	3	0	0	0	0	0
2018	1	40~49	50~59	5	1	3	0	0	0	0	1	6	1	1	1	0	0	0	0	1	0	0
2018	1	<=39	>=80	4	2	3	0	0	0	0	0
2018	0	40~49	<=50	4	2	3	0	0	0	0	1	9	0	0	0	0	0	0	0	0	0	0
2018	1	70~79	60~69	1	2	3	0	0	0	0	1	3	1	0	0	0	0	0	0	0	0	0
2018	1	40~49	50~59	3	1	1	1	1	0	0	1	6	1	1	0	0	0	0	0	0	0	0
2018	1	40~49	60~69	4	1	3	1	1	0	0	1	8	1	1	0	0	0	0	0	0	0	0
2018	1	60~69	70~79	1	2	1	1	1	1	1	1	8	1	1	0	0	0	1	0	0	0	0
2018	0	40~49	50~59	4	2	1	1	3	0	0	0
2018	0	50~59	60~69	5	2	1	1	3	0	0	1	8	1	0	0	0	0	1	0	1	0	0
2018	0	60~69	70~79	3	2	3	0	0	0	0	0
2018	0	>=80	60~69	5	4	3	0	0	0	0	0
2018	0	>=80	50~59	5	2	3	1	3	0	0	1	0	0	1	0	0	0	1	0	0	0	0
2018	0	50~59	50~59	3	3	3	0	0	0	0	1	7	1	0	0	0	0	0	0	0	0	0
2018	1	40~49	50~59	3	2	3	0	0	0	0	1	10	1	0	0	0	0	0	0	0	0	0
2018	0	60~69	60~69	3	2	3	0	0	0	0	1	0	0	0	0	0	0	0	0	0	0	0
2018	0	70~79	50~59	1	4	3	0	0	0	0	1	10	1	0	0	0	0	0	0	1	0	0
2018	1	60~69	70~79	3	2	1	0	0	0	0	0
2018	1	>=80	50~59	1	2	3	0	0	0	0	0
2018	0	70~79	50~59	1	2	3	0	0	0	0	0
2018	0	70~79	70~79	5	2	1	1	2	1	2	1	6	1	1	0	0	0	0	0	1	0	0
2018	0	70~79	50~59	5	4	1	0	0	0	0	1	9	1	0	0	0	0	0	0	1	0	0
2018	0	70~79	50~59	1	2	1	1	2	1	2	1	7	1	0	0	0	0	1	0	1	0	0
2018	0	70~79	60~69	1	2	1	1	2	1	2	1	3	1	0	0	0	0	0	1	1	0	0
2018	1	70~79	>=80	1	2	1	1	1	1	2	1	3	1	0	0	0	0	0	1	0	0	0
2018	1	60~69	50~59	3	2	3	0	0	0	0	0
2018	1	70~79	>=80	1	3	3	0	0	0	0	1	3	0	0	0	0	0	0	0	0	0	0
2018	0	>=80	60~69	5	4	3	0	0	0	0	1	2	0	0	0	1	0	0	0	1	0	0
2018	1	50~59	>=80	2	2	3	1	3	0	0	1	6	1	0	0	0	0	0	0	1	0	0
2018	0	>=80	50~59	5	4	3	0	0	0	0	0
2018	0	70~79	70~79	1	4	3	0	0	0	0	0
2018	1	70~79	60~69	2	2	3	0	0	0	0	0
2018	0	70~79	60~69	1	2	1	1	1	0	0	1	10	1	1	0	0	0	0	0	1	0	0
2018	1	60~69	70~79	3	2	3	0	0	0	0	1	5	1	0	0	0	0	0	0	1	0	0
2018	1	50~59	<=50	2	2	3	0	0	0	0	1	10	1	0	0	0	0	1	0	1	0	0
2018	0	>=80	<=50	5	2	3	1	3	0	0	1	3	0	0	0	0	0	0	0	1	0	1
2018	0	70~79	50~59	5	2	1	1	1	1	2	1	10	0	0	0	0	0	0	0	1	0	0
2018	0	60~69	60~69	4	2	3	0	0	0	0	1	8	0	0	0	0	0	0	0	0	0	0
2018	0	60~69	<=50	1	3	3	1	1	0	0	0
2018	1	>=80	50~59	1	2	3	0	0	0	0	1	5	0	1	0	0	0	0	0	0	0	0
2018	1	40~49	60~69	3	2	1	1	1	0	0	1	3	0	0	0	0	0	0	0	0	0	0
2018	0	<=39	50~59	3	2	4	1	1	0	0	1	6	0	0	0	0	0	0	0	1	0	0
2018	0	<=39	60~69	4	2	4	1	2	1	2	1	9	1	1	0	1	0	0	0	1	0	0
2018	0	<=39	50~59	3	2	4	0	0	0	0	0
2018	0	<=39	>=80	4	2	4	0	0	0	0	1	5	0	0	0	0	0	0	0	0	0	0
2018	0	<=39	60~69	3	2	4	0	0	0	0	1	5	1	0	0	0	0	0	0	0	0	0
2018	0	<=39	70~79	4	2	4	1	2	1	2	1	5	1	0	0	0	0	0	0	0	0	0
2018	1	50~59	>=80	2	2	3	0	0	0	0	0
2018	0	>=80	60~69	5	4	3	1	3	0	0	1	10	1	1	0	0	0	0	0	1	0	0
2018	0	<=39	70~79	3	2	4	0	0	0	0	1	8	0	0	0	0	0	0	0	0	0	0
2018	0	50~59	50~59	3	2	3	0	0	0	0	1	1	1	0	0	0	0	0	0	0	0	0
2018	1	70~79	50~59	1	2	3	0	0	0	0	1	3	1	0	0	0	0	0	0	0	0	0
2018	0	60~69	60~69	1	2	3	0	0	0	0	1	9	1	1	0	0	0	0	0	1	0	0
2018	1	60~69	60~69	1	4	3	0	0	0	0	0
2018	0	40~49	50~59	4	2	4	1	1	0	0	1	6	1	0	0	0	0	0	0	1	0	0
2018	1	60~69	60~69	1	4	3	0	0	0	0	0
2018	0	60~69	<=50	2	2	3	1	3	0	0	0
2018	1	60~69	60~69	4	2	3	0	0	0	0	1	0	1	0	0	0	0	0	0	1	0	0
2018	0	60~69	<=50	4	2	3	0	0	0	0	1	3	1	0	0	0	0	1	0	0	0	0
2018	1	60~69	>=80	3	2	3	0	0	0	0	0
2018	1	>=80	50~59	4	4	3	0	0	0	0	1	3	0	0	0	0	0	0	0	1	0	0
2018	1	50~59	50~59	4	2	3	0	0	0	0	1	8	1	0	0	0	0	0	0	1	0	0
2018	1	60~69	70~79	3	2	3	0	0	0	0	1	0	0	0	0	0	0	0	0	0	0	0
2018	1	60~69	60~69	1	2	3	0	0	0	0	0
2018	1	40~49	70~79	4	2	3	0	0	0	0	1	0	0	0	0	0	0	0	0	0	0	0
2018	1	70~79	60~69	2	2	3	0	0	0	0	1	2	1	0	0	0	0	0	0	1	0	0
2018	1	60~69	70~79	4	2	2	1	1	0	0	1	7	0	0	0	0	0	0	0	0	0	0
2018	1	50~59	<=50	4	2	3	1	3	0	0	1	3	1	1	0	0	0	0	0	0	0	0
2018	1	70~79	70~79	3	2	1	0	0	0	0	1	4	0	0	0	0	0	0	0	0	0	0
2018	0	<=39	>=80	3	1	2	1	1	0	0	1	8	0	0	0	0	0	0	0	0	0	0
2018	1	50~59	<=50	2	2	3	0	0	0	0	1	7	0	0	0	0	0	0	0	0	0	0
2018	1	50~59	50~59	4	2	3	1	1	1	2	1	5	0	0	0	0	0	0	0	0	0	0
2018	0	50~59	50~59	4	2	1	1	1	1	2	1	2	0	0	0	0	0	0	0	1	0	0
2018	0	<=39	60~69	4	2	4	0	0	0	0	1	2	1	0	0	0	0	0	0	0	0	0
2018	1	60~69	60~69	2	2	1	1	1	0	0	1	4	1	0	0	1	0	1	0	0	0	0
2018	0	50~59	60~69	4	2	4	1	1	1	1	1	4	1	0	0	0	0	0	0	0	0	0
2018	0	50~59	70~79	3	2	3	0	0	0	0	1	3	1	0	0	0	0	0	0	1	0	0
2018	0	40~49	70~79	3	2	4	1	1	1	1	1	4	1	0	0	0	0	1	0	1	0	0
2018	0	<=39	60~69	4	2	4	1	2	1	2	1	7	1	0	0	0	0	1	0	0	0	0
2018	0	<=39	70~79	3	2	4	0	0	0	0	1	9	1	0	0	0	0	0	0	0	0	0
2018	1	50~59	70~79	2	2	3	0	0	0	0	0
2018	1	70~79	50~59	2	2	3	0	0	0	0	1	5	1	0	0	0	0	0	0	1	0	0
2018	0	>=80	<=50	1	4	3	0	0	0	0	0
2018	0	<=39	60~69	3	2	4	1	2	1	2	1	4	1	1	0	0	0	0	0	1	0	0
2018	0	<=39	60~69	4	2	4	1	2	1	2	1	8	1	1	0	0	0	0	0	0	0	0
2018	0	<=39	60~69	4	2	4	1	1	0	0	1	2	1	0	0	0	0	0	0	1	0	0
2018	0	<=39	50~59	4	2	4	0	0	1	2	1	3	0	1	0	0	0	0	0	0	0	0
2018	0	40~49	50~59	3	2	4	1	2	1	2	1	5	1	1	0	0	0	1	0	1	0	0
2018	0	<=39	60~69	4	2	4	1	2	0	0	1	7	0	1	0	1	0	0	0	1	0	0
2018	0	<=39	50~59	4	3	4	1	1	0	0	1	4	1	0	0	0	0	0	0	1	0	0
2018	0	70~79	60~69	2	2	3	0	0	0	0	1	9	1	0	0	0	0	0	0	1	0	0
2018	0	<=39	60~69	4	2	4	1	1	0	0	1	7	1	0	0	0	0	0	0	1	0	0
2018	0	50~59	50~59	2	2	4	0	0	0	0	0
2018	0	60~69	60~69	2	2	4	1	1	1	1	1	6	1	0	0	0	1	0	0	1	1	0
2018	0	<=39	50~59	3	2	4	1	1	1	1	1	4	1	0	0	0	0	0	0	0	0	0
2018	0	<=39	<=50	4	2	4	1	1	1	1	0
2018	1	>=80	>=80	1	2	1	1	1	0	0	1	3	1	0	0	0	0	1	0	1	0	0
2018	1	<=39	60~69	3	1	3	0	0	0	0	1	3	1	0	0	0	0	0	0	0	0	0
2018	0	<=39	50~59	3	2	4	1	1	0	0	1	3	1	0	0	0	0	0	0	0	0	0
2018	0	60~69	50~59	1	2	3	0	0	0	0	1	10	1	0	0	0	0	0	0	0	0	0
2018	0	50~59	50~59	2	2	3	0	0	0	0	0
2018	0	70~79	<=50	1	2	3	0	0	0	0	1	10	1	0	0	0	0	0	0	1	0	0
2018	1	70~79	60~69	1	2	3	0	0	0	0	1	5	1	0	0	0	0	0	0	0	0	0
2018	1	<=39	50~59	4	1	3	1	1	1	1	1	9	1	0	0	0	0	0	0	0	0	0
2018	0	50~59	<=50	3	2	3	0	0	0	0	0
2018	0	50~59	60~69	1	2	2	1	1	0	0	0
2018	0	40~49	60~69	3	2	4	0	0	1	1	1	7	1	1	0	0	0	1	0	0	0	0
2018	0	60~69	70~79	1	2	1	1	1	0	0	1	6	0	0	0	0	0	1	0	0	0	0
2018	0	>=80	<=50	5	2	3	0	0	0	0	1	7	1	0	0	0	0	0	0	1	0	0
2018	1	60~69	50~59	3	2	1	1	1	1	1	1	3	1	0	0	0	0	0	0	1	0	0
2018	1	60~69	50~59	2	2	3	0	0	0	0	1	2	1	0	0	0	0	0	0	1	0	0
2018	0	<=39	<=50	4	1	4	1	1	0	0	1	0	0	1	0	0	0	1	0	1	0	0
2018	0	60~69	>=80	3	2	3	0	0	0	0	0
2018	0	70~79	50~59	1	2	1	1	2	0	0	1	8	0	0	0	0	0	0	0	0	0	0
2018	1	>=80	50~59	1	4	3	1	1	0	0	1	10	1	1	0	0	0	1	0	1	0	0
2018	0	70~79	50~59	3	2	3	0	0	0	0	0
2018	0	60~69	70~79	3	2	3	1	1	0	0	1	5	0	0	0	0	0	0	0	1	0	0
2018	1	>=80	<=50	1	3	3	0	0	0	0	1	5	0	1	0	0	0	0	0	0	0	0
2018	1	50~59	60~69	4	2	3	0	0	0	0	1	0	0	0	0	0	0	0	0	0	0	0
2018	0	50~59	50~59	4	2	3	0	0	0	0	0
2018	1	>=80	60~69	3	2	3	1	3	0	0	1	0	0	0	0	0	0	0	0	1	0	0
2018	0	>=80	50~59	5	4	1	0	0	0	0	1	0	0	0	0	1	0	0	0	0	0	0
2018	0	70~79	50~59	4	4	3	0	0	0	0	1	0	0	0	0	0	0	0	0	1	0	0
2018	0	>=80	60~69	5	4	3	1	3	0	0	0
2018	0	40~49	50~59	4	2	3	0	0	0	0	0
2018	1	60~69	70~79	3	2	3	0	0	0	0	1	2	1	0	0	0	0	0	0	1	0	0
2018	0	60~69	60~69	1	4	3	1	3	0	0	1	0	0	0	0	0	0	0	0	1	0	0
2018	1	60~69	60~69	1	2	3	0	0	0	0	1	4	1	0	0	0	0	0	0	0	0	0
2018	0	>=80	<=50	1	4	3	0	0	0	0	1	8	1	0	0	1	0	1	0	0	1	0
2018	0	>=80	60~69	5	4	3	1	3	0	0	1	3	1	1	0	0	0	0	0	0	0	0
2018	1	60~69	50~59	4	2	3	0	0	0	0	1	6	1	0	0	1	0	0	0	1	0	0
2018	1	40~49	70~79	2	2	3	1	3	0	0	0
2018	0	>=80	60~69	1	4	3	1	3	0	0	1	0	0	0	0	1	0	1	0	1	0	0
2018	1	>=80	70~79	2	2	3	0	0	0	0	0
2018	1	50~59	>=80	4	1	3	1	3	0	0	0
2018	1	>=80	<=50	1	4	3	0	0	0	0	1	3	1	0	0	0	0	0	0	1	0	0
2018	0	60~69	>=80	3	1	3	0	0	0	0	1	0	1	0	0	0	0	1	0	0	0	0
2018	1	>=80	70~79	1	4	3	0	0	0	0	1	0	1	0	0	0	0	0	0	1	0	0
2018	1	60~69	<=50	1	2	3	0	0	0	0	1	0	1	0	0	0	0	0	0	1	0	0
2018	1	>=80	70~79	3	2	3	1	3	0	0	1	3	1	0	0	0	0	0	0	1	0	0
2018	1	>=80	<=50	4	2	3	0	0	0	0	0
2018	0	>=80	50~59	1	4	3	0	0	0	0	0
2018	1	>=80	50~59	1	2	3	0	0	0	0	0
2018	1	>=80	70~79	4	2	3	0	0	0	0	1	0	0	0	0	0	0	0	0	1	0	0
2018	0	<=39	<=50	4	2	3	1	3	0	0	1	6	1	1	0	0	0	0	0	0	0	0
2018	1	60~69	60~69	5	2	3	0	0	0	0	1	0	1	0	0	0	0	0	0	1	0	0
2018	1	>=80	60~69	3	2	3	1	1	0	0	0
2018	1	50~59	50~59	2	2	3	1	1	0	0	1	5	1	1	0	0	0	1	0	1	0	0
2018	1	>=80	70~79	2	4	3	0	0	0	0	0
2018	1	60~69	60~69	1	2	3	1	1	0	0	1	2	1	0	0	0	0	0	0	0	0	0
2018	1	70~79	50~59	1	2	3	0	0	0	0	0
2018	1	50~59	50~59	4	2	3	1	1	0	0	1	5	0	1	0	0	0	0	0	1	0	0
2018	1	70~79	50~59	4	2	3	0	0	0	0	1	7	1	0	0	0	0	0	0	0	0	0
2018	0	70~79	50~59	3	2	1	1	1	0	0	1	8	1	0	0	1	0	0	0	1	0	0
2018	1	50~59	60~69	2	3	3	0	0	0	0	0
2018	0	<=39	60~69	4	2	4	1	2	0	0	1	7	0	0	0	0	0	0	0	1	0	0
2018	1	60~69	70~79	3	2	3	0	0	0	0	1	7	0	0	0	0	0	0	0	1	0	0
2018	1	<=39	>=80	4	1	3	0	0	0	0	0
2018	0	40~49	70~79	4	2	4	0	0	0	0	1	5	1	0	0	0	0	0	0	0	0	0
2018	1	>=80	60~69	2	2	3	1	1	1	2	1	2	0	0	0	0	0	0	0	1	0	1
2018	0	<=39	60~69	4	2	4	1	2	1	2	1	4	1	0	0	0	0	0	0	0	0	0
2018	0	50~59	60~69	4	2	4	0	0	0	0	0
2018	0	40~49	50~59	4	2	4	1	1	0	0	1	3	1	0	0	0	0	0	0	0	0	0
2018	0	<=39	60~69	4	2	4	0	0	1	2	1	3	1	0	0	1	0	0	0	0	0	0
2018	0	<=39	<=50	3	1	4	0	0	0	0	1	0	0	0	0	0	0	0	0	0	0	0
2018	0	>=80	50~59	1	2	2	0	0	0	0	1	10	0	1	0	0	0	0	0	1	0	0
2018	1	50~59	60~69	3	2	3	1	3	0	0	0
2018	1	60~69	50~59	4	2	3	0	0	0	0	1	7	1	0	0	0	0	0	0	1	0	0
2018	1	<=39	>=80	4	1	3	0	0	0	0	0
2018	1	<=39	60~69	4	1	2	1	1	0	0	1	8	0	0	0	0	0	0	0	0	0	0
2018	1	<=39	70~79	4	1	3	0	0	0	0	0
2018	0	60~69	60~69	3	2	4	0	0	0	0	0
2018	1	<=39	70~79	4	1	3	1	3	0	0	1	2	1	1	0	0	0	0	0	0	0	0
2018	1	70~79	70~79	1	2	3	0	0	0	0	0
2018	0	<=39	70~79	4	2	4	1	1	0	0	1	2	1	0	0	0	0	0	0	0	0	0
2018	0	>=80	50~59	1	2	3	0	0	0	0	0
2018	0	<=39	<=50	4	1	4	1	1	0	0	1	3	1	0	0	0	0	0	0	0	0	0
2018	0	70~79	<=50	1	2	1	1	1	0	0	0
2018	1	50~59	>=80	4	2	1	1	2	1	1	0
2018	0	60~69	60~69	1	4	1	1	1	1	1	1	8	1	0	0	0	0	1	0	0	0	0
2018	0	70~79	60~69	2	2	1	1	2	0	0	0
2018	0	50~59	<=50	3	2	4	1	1	1	1	1	2	0	0	0	0	0	0	0	0	0	0
2018	0	>=80	>=80	5	4	1	1	3	0	0	1	7	1	1	1	1	0	1	0	1	1	0
2018	0	<=39	<=50	3	2	1	1	1	0	0	1	0	0	0	0	0	0	0	0	1	0	0
2018	0	50~59	>=80	1	2	1	1	1	1	1	1	5	1	1	0	0	0	1	0	0	0	0
2018	1	>=80	50~59	1	2	1	1	1	0	0	1	8	1	1	0	0	0	0	0	1	0	0
2018	0	60~69	60~69	1	2	1	0	0	0	0	0
2018	1	60~69	<=50	1	2	3	0	0	0	0	1	2	1	0	1	0	0	0	0	1	0	0
2018	1	40~49	60~69	3	2	2	1	1	0	0	1	5	1	0	0	0	0	0	0	1	0	0
2018	1	60~69	60~69	3	2	3	0	0	0	0	1	10	1	0	1	0	0	0	0	1	0	0
2018	0	60~69	50~59	3	2	3	0	0	0	0	0
2018	1	50~59	50~59	2	2	2	1	1	0	0	1	8	1	1	0	0	0	0	0	1	0	0
2018	1	50~59	60~69	2	2	3	0	0	0	0	0
2018	1	40~49	50~59	2	2	3	0	0	0	0	1	5	1	0	0	0	0	0	0	0	0	0
2018	1	>=80	50~59	1	2	3	0	0	0	0	0
2018	1	70~79	<=50	1	2	3	0	0	0	0	0
2018	0	40~49	60~69	4	2	3	0	0	0	0	1	5	1	0	0	0	0	0	0	1	0	0
2018	1	70~79	70~79	1	2	3	1	1	1	2	1	0	0	0	0	0	0	0	0	1	0	0
2018	0	40~49	50~59	4	1	1	0	0	0	0	1	0	1	0	0	0	0	1	0	1	0	0
2018	1	50~59	50~59	3	2	3	0	0	0	0	1	0	0	0	0	0	0	0	0	1	0	0
2018	0	60~69	>=80	2	2	3	0	0	0	0	0
2018	0	50~59	50~59	4	2	1	1	1	0	0	1	3	1	0	0	0	0	0	0	0	0	0
2018	0	70~79	60~69	5	4	4	0	0	0	0	1	0	0	1	0	0	0	0	0	1	0	0
2018	1	70~79	70~79	4	2	3	1	3	0	0	1	8	1	0	0	0	0	0	0	0	0	0
2018	0	70~79	<=50	3	2	3	0	0	0	0	1	4	1	0	0	0	0	0	0	1	0	0
2018	0	50~59	50~59	3	2	4	1	1	0	0	0
2018	0	60~69	<=50	2	2	3	0	0	0	0	1	0	0	0	1	1	0	0	0	1	0	0
2018	0	<=39	>=80	3	2	4	0	0	0	0	0
2018	0	70~79	50~59	1	2	3	0	0	0	0	1	0	0	0	0	1	0	0	0	1	0	0
2018	1	50~59	60~69	3	2	3	0	0	0	0	1	0	0	0	0	0	0	0	0	0	0	0
2018	0	60~69	60~69	1	2	4	1	1	0	0	0
2018	0	70~79	<=50	3	2	1	0	0	0	0	0
2018	1	70~79	>=80	4	4	3	0	0	0	0	0
2018	1	60~69	60~69	3	2	3	0	0	0	0	1	8	1	0	0	0	0	1	0	1	0	0
2018	0	<=39	>=80	4	1	4	0	0	0	0	0
2018	1	60~69	70~79	4	1	3	0	0	0	0	1	0	1	0	0	0	0	0	0	1	0	0
2018	1	<=39	50~59	4	1	1	1	1	0	0	1	10	1	1	0	1	0	0	0	0	0	0
2018	0	<=39	<=50	3	1	4	0	0	0	0	1	2	1	0	0	1	0	0	0	1	0	0
2018	1	>=80	60~69	4	4	3	0	0	0	0	0
2018	0	60~69	<=50	3	2	3	0	0	0	0	1	0	1	0	0	0	0	0	0	0	0	0
2018	0	>=80	<=50	5	4	3	0	0	0	0	0
2018	1	>=80	>=80	2	4	3	0	0	0	0	1	3	1	0	0	0	0	1	0	1	0	0
2018	1	<=39	70~79	4	2	3	0	0	0	0	1	8	0	0	0	0	0	1	0	1	0	0
2018	0	<=39	50~59	4	1	2	0	0	0	0	1	1	1	0	0	0	0	0	0	0	0	0
2018	1	<=39	60~69	3	1	3	0	0	0	0	1	2	1	0	0	0	0	0	0	0	0	0
2018	1	60~69	50~59	4	2	3	0	0	0	0	0
2018	0	60~69	50~59	3	2	3	0	0	0	0	0
2018	1	50~59	70~79	2	4	3	0	0	0	0	0
2018	1	40~49	>=80	4	2	2	1	1	0	0	1	0	0	0	0	0	0	0	0	1	0	0
2018	0	50~59	70~79	2	2	3	0	0	0	0	0
2018	1	<=39	60~69	3	1	3	0	0	0	0	0
2018	1	<=39	70~79	4	2	2	1	1	0	0	1	1	1	0	0	0	0	0	0	1	0	0
2018	0	60~69	60~69	3	2	3	0	0	0	0	1	1	1	0	0	0	0	0	0	1	0	0
2018	1	>=80	50~59	3	2	3	0	0	0	0	1	4	1	0	1	1	0	0	0	1	0	0
2018	0	70~79	70~79	1	4	2	1	1	0	0	0
2018	0	<=39	50~59	3	1	3	0	0	0	0	1	3	1	1	0	0	0	0	0	0	0	0
2018	1	70~79	70~79	4	2	3	0	0	0	0	1	9	1	0	0	0	0	0	0	0	0	0
2018	1	60~69	50~59	1	2	3	0	0	0	0	0
2018	0	50~59	50~59	3	2	3	0	0	0	0	0
2018	0	50~59	60~69	4	2	3	0	0	0	0	0
2018	1	50~59	70~79	1	2	2	1	1	1	1	1	5	0	0	0	0	0	1	0	0	0	0
2018	0	40~49	<=50	4	2	3	0	0	0	0	1	4	0	0	0	0	0	0	0	0	0	0
2018	1	60~69	50~59	3	2	3	0	0	0	0	1	8	1	0	0	0	0	0	0	1	0	0
2018	0	50~59	<=50	3	2	3	0	0	0	0	1	7	1	0	0	1	0	1	0	1	0	0
2018	0	50~59	50~59	4	1	3	1	1	0	0	1	9	1	0	0	0	0	0	0	1	0	0
2018	1	60~69	60~69	4	2	3	0	0	0	0	0
2018	1	50~59	60~69	2	2	2	1	1	0	0	0
2018	1	>=80	<=50	5	4	3	0	0	0	0	1	8	1	0	1	0	0	0	0	0	0	0
2018	1	50~59	70~79	2	2	2	1	1	0	0	1	3	1	0	0	0	0	0	0	0	0	0
2018	1	60~69	50~59	4	2	3	0	0	0	0	1	7	0	0	0	0	0	1	0	1	0	0
2018	1	60~69	>=80	1	2	3	0	0	0	0	1	0	0	0	0	0	0	0	0	1	0	0
2018	1	60~69	60~69	3	2	2	1	1	1	1	0
2018	1	50~59	70~79	1	4	3	0	0	0	0	0
2018	1	>=80	50~59	1	4	3	0	0	0	0	0
2018	0	50~59	60~69	1	2	3	0	0	0	0	1	0	0	0	0	0	0	0	0	1	0	0
2018	0	60~69	60~69	1	2	3	0	0	0	0	1	4	1	0	0	0	0	1	0	1	0	0
2018	0	50~59	50~59	4	2	3	0	0	0	0	0
2018	0	60~69	60~69	5	2	3	1	3	0	0	0
2018	0	60~69	50~59	3	2	3	0	0	0	0	0
2018	0	<=39	<=50	4	1	4	1	1	0	0	1	2	1	0	0	0	0	0	0	1	0	0
2018	1	70~79	<=50	1	2	3	0	0	0	0	1	4	1	0	0	0	0	0	0	1	0	0
2018	0	<=39	50~59	4	2	4	1	1	1	1	1	5	1	1	0	1	0	1	0	1	0	0
2018	1	50~59	60~69	4	2	2	0	0	0	0	1	0	0	0	0	0	0	0	0	0	0	0
2018	0	<=39	70~79	3	2	4	1	1	0	0	1	3	1	0	0	0	0	0	0	0	0	0
2018	0	60~69	<=50	1	4	3	0	0	0	0	0
2018	0	40~49	70~79	3	2	4	1	1	1	1	0
2018	0	<=39	60~69	3	2	4	1	1	0	0	0
2018	0	50~59	50~59	2	2	4	1	1	1	1	1	0	1	1	0	0	0	1	0	1	0	0
2018	0	50~59	50~59	4	2	4	1	1	1	1	1	2	1	0	0	1	0	1	0	0	0	0
2018	0	40~49	60~69	3	2	4	1	1	0	0	0
2018	0	<=39	70~79	4	2	4	0	0	1	2	1	8	0	0	0	0	0	0	0	1	0	0
2018	0	<=39	50~59	3	2	4	0	0	0	0	1	8	0	0	0	0	0	0	0	1	0	0
2018	0	<=39	70~79	4	1	4	1	1	1	2	1	10	1	0	0	0	0	0	0	1	0	0
2018	0	<=39	60~69	4	2	4	1	2	0	0	1	6	1	0	0	0	0	0	0	1	0	0
2018	0	<=39	70~79	4	2	4	0	0	1	2	0
2018	0	40~49	60~69	3	2	4	1	1	1	1	1	7	1	1	0	0	0	0	0	0	0	0
2018	0	<=39	70~79	4	2	4	1	2	1	2	1	10	1	0	0	0	0	0	0	0	0	0
2018	0	<=39	70~79	4	1	4	1	2	0	0	1	8	1	1	0	0	0	0	0	1	0	0
2018	0	<=39	70~79	4	2	4	1	2	0	0	1	9	0	0	0	0	0	0	0	0	0	0
2018	0	<=39	50~59	4	2	4	1	2	1	2	1	6	1	1	0	0	0	0	0	1	0	0
2018	0	<=39	60~69	4	2	4	1	2	1	1	1	8	1	0	0	0	0	0	0	0	0	0
2018	0	50~59	70~79	4	1	4	1	1	1	1	1	10	0	1	0	0	0	0	0	1	0	0
2018	1	60~69	60~69	3	2	3	0	0	0	0	0
2018	0	70~79	60~69	1	2	3	0	0	0	0	1	2	0	0	0	0	0	0	0	1	0	0
2018	1	40~49	50~59	3	2	3	0	0	0	0	0
2018	0	40~49	70~79	3	1	4	0	0	0	0	0
2018	1	60~69	60~69	1	2	3	1	3	0	0	1	4	1	0	0	0	1	0	0	0	0	0
2018	0	<=39	50~59	4	1	4	1	1	1	1	1	2	1	0	1	0	0	1	0	1	0	0
2018	0	50~59	60~69	3	2	3	0	0	0	0	1	0	0	0	0	0	0	0	0	1	0	0
2018	1	60~69	70~79	3	2	3	0	0	0	0	1	6	1	0	0	0	0	0	0	1	0	0
2018	1	60~69	70~79	4	2	3	0	0	0	0	0
2018	0	>=80	50~59	1	4	2	1	2	0	0	1	8	1	1	0	0	0	0	0	1	0	0
2018	1	50~59	>=80	4	2	3	0	0	0	0	1	2	1	0	0	0	1	1	0	0	0	0
2018	1	40~49	50~59	3	2	3	0	0	0	0	1	1	1	0	0	0	0	0	0	0	0	0
2018	0	60~69	<=50	1	2	3	0	0	0	0	0
2018	1	<=39	70~79	4	1	3	0	0	0	0	0
2018	0	50~59	50~59	4	2	2	1	1	0	0	1	0	0	1	0	0	0	0	0	0	0	0
2018	0	<=39	60~69	4	1	3	1	3	0	0	0
2018	0	60~69	60~69	2	2	3	0	0	0	0	0
2018	0	50~59	50~59	2	2	3	1	3	0	0	0
2018	1	<=39	60~69	4	2	3	0	0	0	0	1	0	0	0	0	0	0	0	0	0	0	0
2018	0	70~79	<=50	1	4	3	0	0	0	0	0
2018	1	50~59	60~69	4	2	3	1	3	0	0	1	2	1	0	0	0	0	0	0	0	0	0
2018	0	60~69	50~59	1	2	3	0	0	0	0	1	0	1	0	0	0	0	1	0	1	0	0
2018	1	<=39	>=80	4	1	3	0	0	0	0	1	0	0	1	0	0	0	0	0	0	0	0
2018	0	60~69	60~69	2	2	3	0	0	0	0	0
2018	0	40~49	50~59	4	2	3	0	0	0	0	0
2018	1	<=39	70~79	3	2	2	1	1	0	0	0
2018	0	70~79	<=50	1	4	3	1	3	0	0	0
2018	0	40~49	60~69	3	2	3	0	0	0	0	1	1	1	0	0	0	0	1	0	0	0	0
2018	1	60~69	50~59	1	2	2	1	1	0	0	1	0	1	1	1	0	0	0	0	1	0	0
2018	1	50~59	60~69	3	2	3	0	0	0	0	0
2018	0	50~59	60~69	3	2	3	0	0	0	0	1	0	0	0	0	0	0	0	0	0	0	0
2018	0	60~69	60~69	3	2	3	0	0	0	0	0
2018	1	60~69	60~69	3	2	3	0	0	0	0	0
2018	0	70~79	50~59	1	2	3	0	0	0	0	0
2018	0	60~69	50~59	5	2	3	0	0	0	0	0
2018	1	50~59	50~59	2	2	2	1	1	0	0	1	2	1	1	1	0	0	0	0	0	0	0
2018	0	60~69	60~69	1	2	3	0	0	0	0	0
2018	1	40~49	60~69	4	2	3	1	1	0	0	1	8	1	0	0	0	0	0	0	0	0	0
2018	1	60~69	50~59	3	2	1	1	1	0	0	1	7	0	0	0	0	0	0	0	1	0	0
2018	1	70~79	50~59	1	2	1	1	1	1	1	1	8	0	1	0	0	0	0	0	0	0	0
2018	0	60~69	50~59	1	2	1	0	0	0	0	1	0	1	0	0	0	0	0	0	1	0	0
2018	0	<=39	50~59	4	2	1	1	3	0	0	1	10	1	0	0	0	0	0	0	0	0	0
2018	1	50~59	>=80	3	2	1	1	1	0	0	1	2	1	0	0	0	0	0	0	1	0	0
2018	1	<=39	70~79	4	1	3	0	0	0	0	0
2018	1	<=39	>=80	4	2	1	1	1	1	1	1	1	1	0	0	0	0	0	0	1	0	0
2018	1	40~49	60~69	2	2	1	1	1	0	0	1	0	1	0	0	0	0	0	0	1	0	0
2018	1	50~59	50~59	2	1	3	0	0	0	0	1	0	0	0	0	0	0	0	0	1	0	0
2018	0	60~69	50~59	4	2	3	1	1	0	0	1	5	1	1	0	0	0	0	0	0	0	0
2018	1	60~69	<=50	1	2	3	0	0	0	0	0
2018	0	50~59	70~79	4	2	4	1	1	0	0	1	2	1	1	0	0	0	0	0	1	0	0
2018	0	70~79	<=50	3	2	1	1	1	1	2	1	8	0	0	0	0	0	0	0	0	0	0
2018	0	<=39	70~79	4	1	3	0	0	0	0	0
2018	1	<=39	50~59	3	2	3	0	0	0	0	0
2018	1	50~59	60~69	2	2	1	1	1	0	0	1	7	0	0	0	0	0	0	0	0	0	0
2018	1	<=39	60~69	4	1	3	0	0	0	0	0
2018	1	50~59	>=80	3	2	3	0	0	0	0	1	2	1	0	0	0	0	0	0	1	0	0
2018	1	50~59	60~69	2	2	1	1	1	0	0	0
2018	1	40~49	50~59	2	2	3	0	0	0	0	0
2018	1	50~59	60~69	4	2	3	1	3	0	0	0
2018	1	60~69	60~69	4	2	1	1	1	1	1	1	6	0	0	0	0	0	0	0	0	0	0
2018	0	40~49	70~79	4	2	4	1	2	0	0	1	9	0	0	0	0	0	0	0	1	0	0
2018	1	60~69	60~69	2	2	3	0	0	0	0	0
2018	1	70~79	70~79	1	2	3	0	0	0	0	1	3	0	0	0	0	0	0	0	0	0	0
2018	1	<=39	50~59	4	1	3	0	0	0	0	0
2018	1	50~59	70~79	2	2	3	0	0	0	0	1	3	0	0	0	0	0	0	0	1	0	0
2019	1	70~79	70~79	1	2	3	0	0	0	0	0
2019	0	60~69	50~59	1	3	3	0	0	0	0	1	5	1	0	0	0	0	0	0	1	0	0
2019	1	50~59	>=80	3	2	3	0	0	0	0	1	3	1	0	0	0	0	0	0	0	0	0
2019	1	60~69	<=50	3	2	1	1	1	1	1	1	2	1	1	0	0	0	0	0	1	0	0
2019	0	70~79	50~59	5	3	3	0	0	0	0	0
2019	0	<=39	50~59	3	1	3	1	1	0	0	1	3	1	1	0	0	0	0	0	0	1	0
2019	1	60~69	70~79	1	2	1	1	1	1	2	1	2	1	0	0	0	0	0	0	0	0	0
2019	0	50~59	<=50	2	1	3	1	3	0	0	1	4	1	1	0	1	0	0	0	1	0	0
2019	1	60~69	70~79	3	2	1	1	1	0	0	1	10	1	0	0	0	0	1	0	1	0	0
2019	1	<=39	50~59	4	1	3	1	1	0	0	1	0	0	0	0	0	0	0	0	1	0	0
2019	0	50~59	50~59	2	2	3	0	0	0	0	1	3	0	0	0	0	0	0	0	1	0	0
2019	1	60~69	50~59	1	2	1	1	1	1	2	1	4	1	0	1	0	0	0	0	0	0	0
2019	1	60~69	60~69	3	2	1	1	1	1	2	1	10	0	0	0	0	0	0	0	0	0	0
2019	0	40~49	60~69	3	2	3	0	0	0	0	0
2019	1	60~69	60~69	3	2	3	0	0	0	0	0
2019	1	70~79	70~79	5	2	3	0	0	0	0	1	0	0	0	0	0	0	0	0	1	0	0
2019	0	40~49	70~79	4	2	3	1	3	0	0	1	5	1	1	0	0	0	0	0	0	0	0
2019	0	70~79	70~79	2	2	3	0	0	0	0	1	0	0	0	0	0	0	0	0	0	0	0
2019	1	<=39	60~69	4	1	3	1	1	0	0	1	3	1	1	0	0	0	0	0	1	0	0
2019	1	40~49	60~69	2	2	3	0	0	0	0	0
2019	0	50~59	60~69	3	3	1	0	0	0	0	1	9	1	0	0	0	0	1	0	0	0	0
2019	1	50~59	<=50	1	2	1	1	1	1	1	1	3	1	0	0	0	0	1	0	1	0	0
2019	1	70~79	60~69	4	2	1	1	1	0	0	1	2	1	0	0	0	0	1	0	0	0	0
2019	1	60~69	50~59	3	2	1	1	1	0	0	0
2019	1	60~69	50~59	3	1	1	1	1	0	0	0
2019	1	60~69	60~69	3	2	1	0	0	0	0	1	0	1	0	0	0	0	1	0	1	0	0
2019	1	60~69	60~69	2	2	1	0	0	0	0	0
2019	0	60~69	50~59	1	2	1	1	1	0	0	1	2	1	1	0	0	0	1	0	0	0	0
2019	0	>=80	50~59	3	2	1	1	1	0	0	0
2019	1	50~59	>=80	4	2	1	1	1	0	0	1	0	0	0	0	0	0	1	1	1	0	0
2019	1	60~69	60~69	2	2	3	0	0	0	0	0
2019	0	70~79	50~59	4	2	1	1	1	1	2	0
2019	0	<=39	<=50	4	1	1	1	1	1	2	1	3	1	0	1	0	0	0	0	1	1	0
2019	0	<=39	50~59	4	1	3	1	3	0	0	1	0	0	0	0	0	0	0	0	0	1	0
2019	1	60~69	60~69	4	2	1	1	1	1	2	1	3	0	0	0	0	0	0	0	0	0	0
2019	1	60~69	70~79	1	2	1	1	1	1	2	1	5	1	0	0	0	0	0	1	0	0	0
2019	1	50~59	70~79	3	2	1	1	1	0	0	0
2019	1	>=80	60~69	4	2	3	0	0	0	0	1	5	0	0	0	0	0	0	0	1	0	0
2019	0	<=39	<=50	4	2	3	1	1	0	0	1	0	0	0	0	0	0	0	0	1	0	0
2019	0	50~59	50~59	4	3	1	1	1	1	1	0
2019	0	60~69	60~69	1	2	3	0	0	0	0	0
2019	1	60~69	>=80	4	2	1	1	1	1	1	1	0	0	0	0	0	0	0	0	1	0	0
2019	0	<=39	<=50	4	1	1	1	1	0	0	0
2019	0	70~79	50~59	4	3	1	1	1	0	0	0
2019	1	50~59	60~69	4	2	1	1	1	0	0	1	4	1	0	0	0	0	0	0	1	0	0
2019	1	70~79	60~69	2	2	1	1	1	1	1	1	0	1	1	0	0	0	0	0	0	0	0
2019	1	70~79	50~59	1	2	3	0	0	0	0	0
2019	0	40~49	50~59	3	2	3	1	1	1	2	1	3	0	1	0	0	0	0	0	1	1	0
2019	1	40~49	<=50	3	2	1	0	0	0	0	0
2019	1	60~69	60~69	3	2	1	0	0	0	0	1	5	0	0	0	0	0	0	0	0	0	0
2019	1	>=80	50~59	5	3	3	0	0	0	0	1	9	1	1	0	0	0	0	0	0	0	0
2019	0	>=80	50~59	2	2	1	1	1	1	2	0
2019	0	<=39	<=50	2	1	1	1	1	1	2	1	4	1	1	1	0	0	1	0	0	1	0
2019	0	50~59	60~69	4	2	1	1	1	0	0	0
2019	1	70~79	60~69	1	2	1	1	1	1	2	1	0	0	1	0	0	0	0	0	0	1	0
2019	0	>=80	50~59	5	3	1	1	1	1	2	1	5	1	0	0	0	0	0	0	0	0	0
2019	1	50~59	>=80	3	2	1	1	1	1	1	1	4	1	0	1	0	0	0	0	0	0	0
2019	0	60~69	50~59	3	2	3	0	0	0	0	1	4	1	0	0	0	0	0	0	1	0	0
2019	1	70~79	70~79	2	2	3	0	0	0	0	0
2019	0	40~49	50~59	3	2	1	1	1	0	0	1	6	1	0	0	0	0	0	0	0	0	0
2019	0	50~59	<=50	2	2	1	1	1	0	0	1	0	0	0	0	0	0	0	0	0	0	0
2019	1	<=39	70~79	4	1	3	0	0	0	0	1	9	1	0	0	0	0	0	0	0	0	0
2019	0	50~59	60~69	2	2	3	1	1	1	1	1	10	1	0	1	1	1	1	1	1	0	0
2019	1	<=39	60~69	3	1	1	1	1	0	0	1	7	1	1	0	0	0	0	0	1	0	0
2019	1	50~59	60~69	1	2	1	1	1	0	0	0
2019	1	40~49	60~69	3	2	1	1	1	0	0	1	4	1	0	0	0	0	0	0	0	0	0
2019	1	70~79	60~69	1	2	3	1	1	1	1	1	4	1	0	0	0	0	0	0	0	0	0
2019	1	50~59	>=80	4	2	3	0	0	0	0	1	0	1	0	0	0	0	0	0	0	0	0
2019	1	70~79	60~69	1	2	3	0	0	0	0	1	7	1	0	0	0	0	0	0	0	0	0
2019	0	70~79	60~69	1	2	3	0	0	0	0	1	5	0	0	0	0	0	1	0	1	0	0
2019	1	40~49	50~59	4	2	3	1	3	1	1	1	0	1	0	0	0	0	0	0	1	0	0
2019	0	50~59	50~59	1	2	3	1	1	0	0	1	3	0	1	0	0	0	0	0	0	0	0
2019	1	70~79	60~69	3	2	3	1	1	0	0	0
2019	1	60~69	70~79	1	3	1	1	1	1	1	0
2019	1	70~79	50~59	1	2	1	1	1	0	0	1	5	1	0	0	0	0	0	0	0	0	0
2019	1	>=80	50~59	1	2	1	1	1	1	1	1	2	0	0	0	0	0	1	0	1	0	0
2019	0	50~59	50~59	1	2	1	1	1	0	0	1	1	1	1	0	0	0	0	0	0	0	0
2019	0	50~59	<=50	3	3	1	1	1	0	0	1	3	1	1	0	0	0	0	0	1	0	0
2019	0	70~79	50~59	3	2	1	1	1	1	2	0
2019	1	50~59	70~79	3	2	1	1	1	0	0	1	5	1	0	0	0	0	0	0	0	0	0
2019	1	60~69	70~79	2	2	1	1	1	1	1	1	5	0	1	0	0	0	0	0	0	0	0
2019	1	<=39	70~79	4	1	1	1	1	0	0	1	0	1	1	0	0	0	0	1	1	0	0
2019	1	>=80	50~59	4	2	1	1	2	0	0	0
2019	1	60~69	50~59	2	2	1	1	1	0	0	1	0	0	0	0	0	0	0	0	1	0	0
2019	0	40~49	50~59	3	2	1	1	1	0	0	1	2	0	1	0	0	0	0	0	0	0	0
2019	1	70~79	70~79	3	2	1	1	1	1	2	1	0	1	1	0	1	0	0	0	0	0	0
2019	1	60~69	>=80	3	1	3	0	0	0	0	0
2019	1	70~79	50~59	4	2	1	1	3	0	0	1	0	1	0	0	0	0	0	0	0	0	0
2019	1	40~49	60~69	4	2	1	0	0	0	0	1	7	1	0	0	1	0	0	0	0	0	0
2019	1	<=39	<=50	3	1	3	1	1	0	0	1	5	1	1	0	0	1	0	0	1	0	0
2019	0	50~59	60~69	4	2	3	0	0	0	0	1	6	1	0	0	0	0	1	0	0	0	0
2019	1	60~69	<=50	3	1	3	0	0	0	0	0
2019	0	60~69	60~69	4	2	3	0	0	0	0	1	10	1	0	0	0	0	1	1	0	0	0
2019	1	70~79	60~69	1	2	1	1	1	1	1	1	6	0	0	1	0	0	0	0	0	0	0
2019	1	50~59	60~69	2	3	1	1	1	0	0	1	5	1	0	0	0	0	0	0	0	0	0
2019	0	<=39	<=50	3	3	3	0	0	0	0	1	0	0	0	0	0	0	0	0	1	0	0
2019	1	>=80	<=50	2	2	1	1	1	1	1	0
2019	0	40~49	50~59	4	2	1	1	3	0	0	1	1	0	0	0	0	0	0	0	0	0	0
2019	1	60~69	50~59	3	2	1	1	1	0	0	0
2019	1	70~79	<=50	1	2	1	1	1	1	2	1	3	1	0	0	0	0	1	0	0	0	0
2019	0	<=39	50~59	3	1	1	1	1	1	1	1	5	1	0	0	0	0	0	0	0	0	0
2019	1	60~69	50~59	3	2	3	1	3	0	0	0
2019	0	50~59	50~59	2	2	1	1	1	1	2	1	0	0	0	0	0	0	0	1	0	0	0
2019	0	<=39	50~59	4	1	1	1	1	1	2	1	1	1	1	0	0	0	0	0	1	0	0
2019	0	50~59	50~59	3	2	1	1	1	1	1	1	1	1	1	1	1	0	0	0	0	0	0
2019	1	<=39	60~69	3	2	3	0	0	0	0	1	1	1	1	0	0	0	0	0	0	0	0
2019	1	50~59	60~69	3	2	3	0	0	0	0	1	10	1	0	0	0	0	1	0	1	0	0
2019	1	60~69	60~69	4	2	3	0	0	0	0	1	2	1	0	0	0	0	0	0	0	0	0
2019	0	<=39	50~59	3	2	3	0	0	0	0	1	1	1	0	0	0	0	1	0	0	0	0
2019	0	70~79	50~59	1	3	3	0	0	0	0	0
2019	1	>=80	50~59	1	2	3	0	0	0	0	0
2019	0	<=39	<=50	4	1	3	0	0	0	0	1	8	1	0	0	0	0	0	0	1	0	0
2019	1	60~69	70~79	1	3	1	0	0	0	0	1	8	1	0	0	0	0	1	0	1	0	0
2019	0	50~59	50~59	2	1	3	0	0	0	0	1	0	1	0	0	0	0	0	1	1	0	0
2019	1	60~69	>=80	1	2	3	0	0	0	0	0
2019	0	50~59	70~79	1	3	1	0	0	0	0	0
2019	0	>=80	<=50	4	2	3	0	0	0	0	0
2019	0	40~49	>=80	4	1	3	0	0	0	0	0
2019	1	<=39	50~59	4	1	1	0	0	0	0	1	10	1	0	0	0	0	0	0	0	0	0
2019	0	70~79	50~59	5	3	1	1	1	0	0	1	2	1	0	0	0	0	0	0	0	0	0
2019	0	60~69	60~69	1	3	1	1	1	0	0	1	1	1	0	0	0	0	0	0	1	0	0
2019	0	>=80	60~69	1	3	3	0	0	0	0	0
2019	0	50~59	60~69	3	2	1	1	1	0	0	1	0	1	0	0	0	0	0	0	0	0	0
2019	1	60~69	<=50	2	3	1	0	0	0	0	1	3	1	0	0	0	0	1	0	0	0	0
2019	1	70~79	50~59	2	2	3	0	0	0	0	0
2019	1	70~79	70~79	1	2	1	1	1	1	2	0
2019	1	<=39	<=50	4	1	3	0	0	0	0	1	2	1	0	0	0	0	0	0	0	1	0
2019	0	>=80	50~59	2	2	1	0	0	0	0	1	0	0	0	0	0	0	0	0	1	0	0
2019	1	60~69	50~59	3	2	1	0	0	0	0	0
2019	1	70~79	50~59	2	2	1	0	0	0	0	0
2019	0	<=39	>=80	4	1	1	1	1	0	0	1	0	0	1	0	0	0	0	0	0	0	0
2019	1	60~69	50~59	4	2	3	0	0	0	0	1	10	1	0	0	0	0	0	0	1	0	0
2019	1	70~79	70~79	5	2	1	1	1	0	0	1	10	1	1	0	0	0	0	0	0	0	0
2019	0	60~69	<=50	3	1	3	0	0	0	0	0
2019	1	60~69	50~59	4	2	1	0	0	0	0	1	5	0	0	0	0	0	0	0	1	0	0
2019	1	<=39	50~59	4	1	3	0	0	0	0	1	0	0	0	0	0	0	0	0	0	0	0
2019	1	50~59	50~59	3	2	3	1	1	0	0	1	5	1	0	0	0	0	1	0	1	0	0
2019	1	60~69	<=50	2	3	3	0	0	0	0	1	2	1	1	0	0	0	0	0	0	0	0
2019	0	50~59	60~69	2	2	1	0	0	0	0	1	0	1	0	0	0	0	0	0	1	0	0
2019	1	<=39	60~69	4	1	3	0	0	0	0	0
2019	0	<=39	<=50	3	1	3	0	0	0	0	1	5	1	0	0	0	0	0	0	0	0	0
2019	0	>=80	70~79	5	3	3	0	0	0	0	0
2019	1	70~79	60~69	1	2	3	0	0	0	0	0
2019	1	50~59	60~69	2	2	3	0	0	0	0	1	5	1	0	0	0	0	0	0	0	1	0
2019	1	50~59	70~79	4	2	1	1	1	0	0	1	2	1	0	0	0	0	0	0	1	0	0
2019	0	50~59	50~59	4	2	1	1	1	1	2	1	1	1	0	0	0	1	0	0	0	1	0
2019	1	70~79	60~69	1	2	1	0	0	0	0	0
2019	1	60~69	70~79	1	2	1	1	1	1	2	1	2	1	1	0	0	0	1	0	1	0	0
2019	0	60~69	50~59	4	2	3	0	0	0	0	1	2	1	0	0	0	0	0	0	0	0	0
2019	1	70~79	>=80	4	2	3	0	0	0	0	0
2019	1	>=80	<=50	4	3	3	0	0	0	0	0
2019	0	60~69	60~69	1	2	3	0	0	0	0	0
2019	1	40~49	60~69	4	2	3	0	0	0	0	1	1	0	0	0	0	0	0	0	0	0	0
2019	1	50~59	60~69	2	2	3	0	0	0	0	1	1	1	0	0	0	0	0	0	0	0	0
2019	1	60~69	60~69	1	2	3	0	0	0	0	1	0	1	0	0	0	0	0	0	0	0	0
2019	1	60~69	60~69	4	2	1	1	1	0	0	1	0	0	0	0	0	0	0	0	0	0	0
2019	1	60~69	>=80	3	2	1	1	1	1	2	1	0	0	0	1	0	0	0	0	0	0	0
2019	0	60~69	60~69	1	2	1	1	1	0	0	1	2	1	0	0	1	0	0	0	0	0	0
2019	0	70~79	50~59	1	2	3	0	0	0	0	0
2019	0	50~59	50~59	3	2	1	1	1	0	0	1	0	0	0	0	0	0	0	0	0	0	0
2019	1	60~69	>=80	3	2	1	0	0	0	0	1	0	0	0	0	0	0	0	0	0	0	0
2019	1	70~79	60~69	5	2	2	0	0	0	0	1	7	1	0	1	0	0	0	0	0	0	0
2019	0	70~79	60~69	1	2	1	1	1	0	0	1	10	1	0	0	0	0	0	0	0	0	0
2019	0	50~59	>=80	3	2	3	0	0	0	0	1	0	0	0	0	0	0	0	0	1	0	0
2019	1	70~79	70~79	4	2	1	0	0	0	0	0
2019	0	40~49	50~59	4	2	1	1	1	0	0	1	10	1	0	0	0	1	0	0	0	0	0
2019	1	<=39	50~59	4	1	3	0	0	0	0	0
2019	1	70~79	70~79	1	3	1	1	1	0	0	1	7	1	0	0	1	0	1	0	1	0	0
2019	0	40~49	60~69	2	2	3	0	0	0	0	0
2019	0	50~59	60~69	1	3	1	1	1	0	0	1	7	1	1	0	0	0	0	1	0	0	0
2019	0	70~79	<=50	1	2	1	1	1	0	0	1	0	1	0	0	1	0	0	0	0	0	0
2019	1	70~79	60~69	3	2	1	1	1	0	0	1	10	1	0	0	0	0	0	0	0	0	0
2019	1	<=39	60~69	4	1	3	1	3	1	1	1	0	1	0	0	0	0	0	0	0	1	0
2019	0	40~49	50~59	3	2	1	1	1	0	0	1	0	1	1	0	0	0	0	0	0	0	0
2019	0	<=39	50~59	4	2	3	0	0	0	0	1	3	0	0	0	0	0	0	0	1	0	0
2019	0	>=80	60~69	1	2	3	0	0	0	0	1	0	0	0	0	0	0	0	0	0	0	0
2019	0	>=80	<=50	5	3	3	0	0	0	0	1	0	1	0	0	0	0	0	0	0	0	0
2019	0	>=80	60~69	1	2	3	0	0	0	0	0
2019	1	50~59	50~59	3	1	3	0	0	0	0	0
2019	0	<=39	50~59	3	2	3	0	0	0	0	1	3	1	0	0	0	0	0	0	0	0	0
2019	0	60~69	50~59	1	2	1	1	2	1	2	1	5	1	1	0	0	0	0	0	0	0	0
2019	0	70~79	60~69	1	2	3	0	0	0	0	0
2019	1	50~59	<=50	3	3	1	1	1	1	1	1	9	0	0	0	0	0	0	0	0	1	0
2019	1	60~69	60~69	3	2	1	1	1	0	0	1	4	0	0	0	0	0	0	1	1	0	0
2019	1	60~69	50~59	4	2	1	1	1	0	0	1	9	1	0	0	0	0	0	0	0	0	0
2019	0	40~49	50~59	4	1	1	0	0	0	0	0
2019	1	50~59	60~69	3	2	1	1	1	0	0	1	7	1	0	0	0	0	0	0	0	0	0
2019	0	60~69	60~69	3	3	1	1	1	1	1	1	3	1	0	0	0	0	0	0	0	0	0
2019	1	60~69	50~59	2	2	1	1	1	1	2	1	1	0	0	0	0	0	1	0	0	0	0
2019	0	50~59	<=50	2	3	3	1	1	1	2	0
2019	1	50~59	60~69	1	2	1	1	1	0	0	1	4	1	0	0	0	0	1	0	1	0	0
2019	1	70~79	60~69	2	2	1	1	1	1	2	1	7	0	1	1	1	0	0	0	0	0	0
2019	1	>=80	60~69	1	2	1	1	2	0	0	1	0	0	1	0	0	0	0	0	0	0	0
2019	1	50~59	>=80	3	2	1	0	0	0	0	1	0	0	0	1	0	0	0	0	1	0	0
2019	1	<=39	>=80	4	1	1	1	1	0	0	1	7	1	1	0	0	0	0	0	0	0	0
2019	1	>=80	>=80	4	2	1	1	2	1	1	0
2019	1	60~69	70~79	3	1	3	0	0	0	0	0
2019	0	60~69	50~59	4	2	1	1	1	0	0	1	0	0	0	0	0	0	0	0	0	0	0
2019	0	60~69	50~59	5	3	1	1	1	0	0	0
2019	1	<=39	70~79	4	3	3	0	0	0	0	1	0	0	0	0	0	0	0	0	0	0	0
2019	1	>=80	50~59	4	3	3	0	0	0	0	0
2019	1	40~49	60~69	4	2	3	0	0	0	0	1	3	1	0	0	0	0	1	0	1	1	0
2019	1	50~59	70~79	3	2	1	0	0	0	0	1	2	1	0	0	1	0	0	0	1	1	0
2019	1	60~69	50~59	3	2	3	1	2	0	0	0
2019	1	>=80	60~69	5	2	1	1	1	0	0	1	0	0	0	0	0	0	0	0	1	0	0
2019	1	60~69	>=80	4	2	1	1	2	1	2	1	2	0	0	0	0	0	0	0	1	0	0
2019	1	60~69	60~69	2	2	1	1	2	0	0	1	3	1	0	0	0	0	0	0	1	0	0
2019	1	40~49	>=80	4	2	1	1	2	0	0	1	2	1	0	0	0	0	0	0	0	0	0
2019	0	<=39	50~59	3	2	1	1	1	0	0	1	3	1	0	0	0	0	0	0	0	0	0
2019	1	50~59	70~79	4	2	1	1	1	0	0	1	3	1	0	0	0	0	0	0	0	0	0
2019	1	40~49	>=80	4	1	3	1	1	1	1	0
2019	1	60~69	>=80	2	2	1	0	0	0	0	0
2019	1	70~79	50~59	3	2	1	0	0	0	0	0
2019	0	<=39	70~79	4	1	1	1	1	0	0	1	6	1	1	0	0	0	0	0	0	0	0
2019	0	60~69	50~59	1	2	1	1	1	0	0	0
2019	1	60~69	70~79	1	2	3	1	3	0	0	1	0	0	0	0	0	0	0	0	1	0	0
2019	1	<=39	50~59	4	1	3	1	3	0	0	1	3	1	0	0	0	0	1	0	0	0	0
2019	1	<=39	>=80	3	2	3	1	3	0	0	0
2019	1	>=80	50~59	3	2	3	0	0	0	0	1	3	1	0	0	0	0	1	0	1	0	0
2019	0	>=80	50~59	5	3	3	0	0	0	0	0
2019	0	60~69	50~59	1	2	1	0	0	0	0	0
2019	1	60~69	60~69	3	2	3	1	3	0	0	1	5	1	0	0	0	0	0	0	0	0	0
2019	1	70~79	60~69	1	2	3	0	0	0	0	0
2019	0	50~59	60~69	2	2	1	1	1	1	2	0
2019	1	60~69	50~59	3	2	3	0	0	0	0	0
2019	0	50~59	50~59	4	1	1	1	1	1	2	0
2019	1	50~59	70~79	3	2	3	1	3	0	0	1	2	0	0	0	0	0	0	0	0	0	0
2019	0	<=39	60~69	3	2	3	1	1	0	0	1	5	0	0	0	0	0	0	0	0	0	0
2019	1	70~79	50~59	1	2	1	0	0	0	0	0
2019	0	50~59	50~59	4	2	1	1	1	1	1	1	5	1	1	0	0	0	0	0	0	0	0
2019	1	70~79	>=80	3	2	1	1	1	0	0	1	5	1	0	0	0	0	0	0	0	0	0
2019	1	70~79	50~59	1	2	3	0	0	0	0	0
2019	0	50~59	>=80	2	2	1	1	1	0	0	0
2019	0	60~69	50~59	1	3	1	1	1	1	2	1	3	1	0	1	1	1	1	0	0	0	0
2019	1	60~69	60~69	3	2	3	0	0	0	0	0
2019	1	50~59	70~79	4	2	1	0	0	0	0	0
2019	0	40~49	<=50	3	2	1	1	1	1	1	1	6	1	1	0	0	0	0	0	0	0	0
2019	1	<=39	50~59	4	1	1	0	0	0	0	1	6	1	0	0	0	1	0	0	0	0	0
2019	1	60~69	>=80	3	2	1	1	1	1	1	1	0	0	0	0	0	0	0	1	1	0	0
2019	0	40~49	60~69	4	1	1	0	0	0	0	1	10	1	0	0	0	0	0	0	1	0	0
2019	0	>=80	<=50	3	1	1	1	1	1	2	0
2019	1	70~79	>=80	1	2	3	0	0	0	0	1	4	1	0	0	0	0	0	0	1	0	0
2019	0	70~79	70~79	1	2	1	1	1	1	1	1	0	0	0	0	0	0	0	0	1	0	0
2019	1	<=39	70~79	4	2	1	1	1	0	0	1	2	1	0	0	0	0	0	0	1	0	0
2019	1	50~59	50~59	4	2	3	1	1	0	0	1	3	1	0	0	0	0	0	0	0	0	0
2019	0	60~69	60~69	3	1	1	1	1	1	1	1	2	1	0	0	0	0	0	1	0	0	0
2019	0	40~49	50~59	4	2	1	1	1	0	0	0
2019	1	>=80	70~79	1	2	1	1	1	0	0	1	4	1	0	0	0	0	0	0	1	0	0
2019	1	50~59	60~69	4	2	1	1	1	0	0	0
2019	1	>=80	<=50	3	2	3	0	0	0	0	1	4	1	0	1	1	0	0	0	1	0	0
2019	0	70~79	70~79	1	2	3	1	2	0	0	1	0	0	0	0	0	0	0	0	1	0	0
2019	1	60~69	60~69	4	2	3	0	0	0	0	1	3	1	0	0	0	0	1	0	1	0	0
2019	0	70~79	60~69	1	2	1	1	2	1	2	1	7	1	1	0	1	0	0	0	1	0	0
2019	1	50~59	>=80	4	2	1	1	1	0	0	1	4	1	1	0	0	0	0	0	0	0	0
2019	1	50~59	>=80	1	3	1	1	1	1	1	1	4	1	1	0	0	0	0	0	1	0	0
2019	0	40~49	60~69	3	2	1	1	1	0	0	0
2019	0	60~69	70~79	1	2	1	1	1	0	0	1	2	0	0	0	0	0	0	0	0	0	0
2019	0	>=80	60~69	1	2	1	1	2	0	0	0
2019	0	<=39	<=50	4	1	1	1	1	0	0	1	0	1	0	0	0	0	0	0	0	0	0
2019	0	60~69	50~59	2	2	1	1	1	0	0	1	4	1	0	0	0	0	0	0	1	0	0
2019	1	60~69	60~69	4	2	1	1	1	1	2	0
2019	1	50~59	60~69	4	2	1	1	1	1	2	1	3	0	0	0	0	0	0	0	0	0	0
2019	1	70~79	60~69	1	2	1	1	1	0	0	1	0	0	0	0	0	0	0	0	1	0	0
2019	0	>=80	60~69	5	2	1	1	2	1	1	1	0	1	1	0	0	0	0	1	0	0	0
2019	0	60~69	>=80	1	2	1	0	0	0	0	1	4	0	0	0	0	0	0	0	0	0	0
2019	1	70~79	60~69	1	2	3	0	0	0	0	0
2019	1	70~79	50~59	1	2	3	1	2	0	0	1	0	0	0	0	0	0	0	0	0	0	0
2019	1	40~49	60~69	3	2	1	0	0	0	0	0
2019	1	60~69	70~79	4	2	1	0	0	0	0	1	0	0	0	0	0	0	0	0	0	0	0
2019	0	70~79	<=50	2	3	3	0	0	0	0	1	0	0	0	0	0	0	1	0	1	0	0
2019	0	60~69	70~79	5	3	3	0	0	0	0	1	0	0	0	0	0	0	0	0	0	0	0
2019	0	50~59	50~59	2	2	3	0	0	0	0	1	0	0	0	0	0	0	0	0	1	0	0
2019	0	70~79	50~59	3	1	3	0	0	0	0	1	8	0	0	1	0	0	0	0	0	0	0
2019	1	>=80	50~59	4	2	3	0	0	0	0	0
2019	0	40~49	60~69	4	2	3	0	0	0	0	0
2019	1	70~79	60~69	4	2	1	0	0	0	0	1	0	1	0	0	0	0	0	0	0	0	0
2019	0	60~69	70~79	2	2	1	1	1	0	0	1	2	1	0	0	0	0	0	0	0	0	0
2019	0	>=80	<=50	5	2	1	1	2	1	2	0
2019	1	>=80	50~59	1	2	3	0	0	0	0	1	0	1	0	0	0	0	0	0	0	0	0
2019	0	50~59	60~69	4	2	1	1	1	0	0	1	6	1	0	0	0	0	0	1	1	0	0
2019	0	50~59	50~59	3	2	1	1	1	1	2	1	10	1	0	0	0	0	0	0	0	0	0
2019	0	70~79	70~79	1	2	3	0	0	0	0	1	1	1	0	0	0	0	0	0	0	0	0
2019	1	40~49	>=80	3	1	3	0	0	0	0	0
2019	1	70~79	60~69	4	2	3	1	2	0	0	1	0	1	0	0	0	0	0	0	1	0	0
2019	0	<=39	60~69	3	1	3	0	0	0	0	1	3	1	1	0	0	0	0	0	0	0	0
2019	1	60~69	<=50	4	2	1	1	1	0	0	1	1	0	1	1	0	0	0	0	0	0	0
2019	1	60~69	70~79	1	2	3	0	0	0	0	0
2019	1	70~79	50~59	2	2	3	0	0	0	0	0
2019	0	>=80	50~59	2	2	3	0	0	0	0	0
2019	1	50~59	70~79	1	2	1	1	1	1	2	1	0	1	0	0	1	0	0	0	0	0	0
2019	0	70~79	50~59	1	2	3	0	0	0	0	0
2019	1	70~79	60~69	3	2	1	0	0	0	0	1	0	0	0	0	0	0	0	0	0	0	0
2019	0	<=39	50~59	3	1	3	0	0	0	0	1	7	1	0	0	0	0	0	0	1	0	0
2019	1	>=80	60~69	5	1	3	0	0	0	0	0
2019	0	40~49	60~69	3	2	3	0	0	0	0	0
2019	1	50~59	>=80	1	2	3	0	0	0	0	1	2	1	0	0	0	0	0	0	1	0	0
2019	1	60~69	50~59	3	2	1	1	1	1	1	1	5	1	1	0	0	0	1	0	0	0	0
2019	1	40~49	60~69	3	1	1	1	3	0	0	0
2019	1	<=39	60~69	3	1	3	0	0	0	0	1	0	0	0	0	0	0	0	0	0	0	0
2019	1	60~69	>=80	4	2	1	0	0	0	0	0
2019	0	>=80	50~59	1	3	3	0	0	0	0	1	7	1	1	0	0	0	0	0	1	0	0
2019	1	60~69	70~79	2	2	3	0	0	0	0	0
2019	1	50~59	60~69	3	2	1	0	0	0	0	1	0	1	0	0	0	0	0	0	0	0	0
2019	1	40~49	60~69	3	2	1	1	1	1	1	1	0	1	0	0	0	0	0	0	0	0	0
2019	1	50~59	50~59	3	2	3	0	0	0	0	0
2019	1	70~79	60~69	4	2	1	1	1	0	0	1	0	1	1	0	0	0	0	0	1	0	0
2019	1	70~79	50~59	1	2	3	0	0	0	0	0
2019	1	50~59	60~69	2	2	3	0	0	0	0	1	0	0	0	0	0	0	0	0	0	0	0
2019	1	60~69	60~69	1	2	3	0	0	0	0	0
2019	1	>=80	50~59	1	2	3	0	0	0	0	1	0	0	0	0	0	0	0	0	1	0	0
2019	0	60~69	60~69	1	2	3	0	0	0	0	1	0	0	0	0	0	0	0	0	1	0	0
2019	0	60~69	60~69	1	2	3	0	0	0	0	1	8	1	0	0	0	0	0	1	1	0	0
2019	1	<=39	50~59	3	1	3	0	0	0	0	1	0	1	0	0	0	0	0	0	0	0	0
2019	0	>=80	70~79	1	2	1	0	0	0	0	0
2019	0	<=39	60~69	3	1	3	1	1	0	0	1	3	1	0	0	0	0	0	0	1	0	0
2019	1	40~49	50~59	2	1	1	0	0	0	0	0
2019	0	>=80	<=50	5	3	1	0	0	0	0	0
2019	1	60~69	>=80	4	2	1	1	2	0	0	0
2019	0	70~79	50~59	1	2	1	1	1	0	0	1	3	1	0	1	0	0	0	0	0	0	0
2019	1	60~69	70~79	3	2	1	1	1	0	0	0
2019	1	60~69	<=50	3	2	1	1	1	0	0	0
2019	1	<=39	>=80	4	1	1	1	1	0	0	0
2019	1	40~49	70~79	4	2	1	0	0	0	0	0
2019	1	70~79	50~59	2	2	1	1	1	1	2	1	1	1	1	0	0	0	0	0	1	0	0
2019	1	70~79	>=80	1	2	1	1	1	0	0	1	1	0	0	0	0	0	0	0	0	0	0
2019	1	50~59	60~69	3	2	1	1	1	0	0	1	1	0	0	0	0	0	0	0	1	0	0
2019	0	60~69	60~69	1	2	1	1	1	1	1	1	5	1	0	0	0	0	0	1	1	0	0
2019	1	60~69	50~59	3	3	1	0	0	0	0	0
2019	1	<=39	50~59	4	1	1	1	1	0	0	0
2019	0	70~79	50~59	3	2	1	1	2	1	2	0
2019	1	70~79	50~59	4	2	1	1	1	0	0	1	3	1	0	0	0	0	0	0	1	0	0
2019	0	50~59	60~69	4	2	1	0	0	0	0	1	2	1	1	0	0	0	0	0	1	0	0
2019	0	70~79	50~59	2	3	1	1	1	0	0	1	5	0	1	0	0	0	0	0	0	0	0
2019	0	60~69	>=80	1	2	1	1	2	1	2	1	4	1	1	0	0	0	0	1	1	0	0
2019	1	50~59	60~69	2	2	1	1	1	0	0	1	2	0	1	0	0	0	0	0	1	0	0
2019	1	<=39	>=80	3	1	1	1	1	0	0	1	0	0	0	0	0	0	0	0	0	0	0
2019	1	50~59	>=80	3	2	1	1	1	0	0	1	0	0	0	0	0	0	0	0	0	0	0
2019	1	70~79	60~69	1	2	1	0	0	0	0	1	10	1	1	0	0	0	0	0	1	0	0
2019	1	70~79	50~59	1	2	1	1	1	1	1	1	4	0	1	0	0	0	0	0	1	0	0
2019	0	70~79	50~59	2	2	3	0	0	0	0	1	0	1	0	0	0	0	0	0	1	0	0
2019	1	60~69	60~69	2	2	3	0	0	0	0	1	5	1	0	0	0	0	1	0	0	0	0
2019	1	>=80	60~69	3	2	3	1	1	0	0	1	2	1	0	0	0	0	0	0	1	0	0
2019	1	>=80	60~69	1	3	1	1	1	0	0	0
2019	1	50~59	>=80	3	2	3	0	0	0	0	0
2019	1	70~79	70~79	3	2	1	1	1	0	0	0
2019	1	>=80	60~69	4	2	3	1	3	0	0	1	4	1	1	0	0	0	1	0	0	0	0
2019	0	>=80	<=50	1	2	3	0	0	0	0	1	2	0	0	0	0	0	0	0	1	0	0
2019	0	70~79	<=50	1	2	3	0	0	0	0	0
2019	0	<=39	<=50	3	2	3	0	0	0	0	0
2019	1	70~79	50~59	4	2	2	1	1	0	0	1	2	0	1	1	0	0	0	0	1	0	0
2019	1	40~49	>=80	3	2	3	0	0	0	0	0
2019	1	60~69	<=50	5	2	3	0	0	0	0	0
2019	1	70~79	70~79	1	2	1	1	3	0	0	1	0	0	1	0	0	0	0	0	0	0	0
2019	1	70~79	70~79	1	2	1	1	1	0	0	1	0	0	1	0	0	0	0	0	1	0	0
2019	0	50~59	60~69	5	2	3	0	0	0	0	0
2019	1	70~79	<=50	1	2	1	0	0	0	0	0
2019	1	50~59	50~59	3	2	2	1	1	0	0	1	1	1	1	0	0	0	0	0	1	0	0
2019	1	60~69	60~69	4	2	1	1	1	0	0	1	4	1	1	0	0	0	0	0	1	0	0
2019	1	>=80	50~59	1	2	3	0	0	0	0	1	0	0	0	0	0	0	0	0	1	0	0
2019	1	50~59	>=80	4	2	1	1	1	0	0	1	5	1	0	0	0	0	1	0	0	0	0
2019	1	60~69	>=80	2	2	1	1	1	0	0	1	4	1	1	0	0	0	0	0	1	0	0
2019	0	60~69	50~59	5	3	3	0	0	0	0	1	3	1	0	0	0	0	0	0	1	0	0
2019	0	60~69	60~69	1	2	3	0	0	0	0	0
2019	1	50~59	60~69	3	2	3	0	0	0	0	1	2	1	0	0	0	0	0	0	0	0	0
2019	1	60~69	60~69	2	2	1	0	0	0	0	0
2019	1	70~79	60~69	1	2	2	1	1	1	1	1	3	1	0	0	0	0	0	0	1	0	0
2019	1	50~59	70~79	4	2	1	1	1	0	0	1	4	1	0	0	1	0	0	0	1	0	0
2019	1	50~59	70~79	3	2	1	0	0	0	0	0
2019	0	>=80	60~69	5	2	3	0	0	0	0	0
2019	1	60~69	70~79	1	2	1	1	1	0	0	0
2019	0	60~69	50~59	1	2	3	0	0	0	0	1	0	0	0	0	0	0	0	0	1	0	0
2019	1	50~59	60~69	2	2	3	0	0	0	0	1	1	0	0	0	0	0	0	0	1	0	0
2019	0	>=80	50~59	1	3	1	1	1	0	0	1	4	1	0	0	0	0	0	0	1	0	0
2019	1	50~59	70~79	3	2	1	1	1	1	1	1	6	1	0	0	0	0	0	0	1	0	0
2019	1	40~49	50~59	5	3	3	0	0	0	0	1	2	1	0	0	0	0	0	0	1	0	0
2019	1	50~59	<=50	2	2	1	1	1	0	0	1	5	0	1	1	1	0	0	0	1	0	0
2019	1	50~59	70~79	2	2	1	1	1	0	0	0
2019	1	60~69	60~69	3	2	3	1	3	0	0	0
2019	0	>=80	50~59	5	3	3	1	3	0	0	0
2019	0	>=80	50~59	1	3	3	1	1	0	0	1	0	0	0	0	0	0	0	0	1	0	0
2019	0	60~69	<=50	5	2	1	0	0	0	0	1	3	1	0	0	0	0	0	0	1	0	0
2019	1	50~59	>=80	5	2	1	1	1	0	0	1	0	1	1	0	0	0	0	0	0	0	0
2019	1	50~59	60~69	1	2	1	1	1	0	0	1	2	0	1	0	0	0	0	0	1	0	0
2019	1	>=80	60~69	1	3	3	0	0	0	0	1	4	1	0	0	0	0	0	0	1	0	0
2019	1	60~69	>=80	3	2	1	1	1	0	0	0
2019	0	60~69	70~79	1	2	3	0	0	0	0	1	2	1	0	0	0	0	0	0	1	0	0
2019	1	>=80	<=50	2	2	3	0	0	0	0	1	5	1	0	0	0	0	1	0	1	0	0
2019	0	60~69	<=50	1	2	3	0	0	0	0	0
2019	1	>=80	60~69	1	2	3	1	3	0	0	0
2019	0	70~79	60~69	1	2	3	0	0	0	0	1	5	1	1	0	0	0	0	0	1	0	0
2019	1	70~79	70~79	3	2	3	0	0	0	0	1	5	1	0	0	0	0	0	0	1	0	0
2019	0	60~69	50~59	1	2	1	0	0	0	0	0
2019	1	60~69	>=80	4	2	1	1	1	0	0	0
2019	1	40~49	60~69	2	2	3	0	0	0	0	0
2019	1	>=80	60~69	1	2	3	1	1	0	0	1	0	0	0	0	1	0	0	0	0	0	0
2019	1	60~69	>=80	1	2	3	0	0	0	0	0
2019	0	60~69	<=50	2	2	1	1	1	0	0	0
2019	1	50~59	<=50	2	2	3	0	0	0	0	0
2019	1	40~49	70~79	2	3	2	1	1	0	0	0
2019	0	60~69	60~69	5	2	1	1	1	1	2	1	0	0	0	0	0	0	0	0	1	0	0
2019	1	>=80	50~59	4	1	1	1	1	0	0	1	0	0	0	0	0	0	0	0	0	0	0
2019	1	>=80	<=50	1	3	3	1	1	0	0	0
2019	0	60~69	60~69	5	2	2	1	1	0	0	1	1	1	0	1	0	0	0	0	0	0	0
2019	0	60~69	60~69	2	2	1	1	1	0	0	1	0	0	0	0	0	0	0	0	0	0	0
2019	1	70~79	60~69	2	2	3	0	0	0	0	1	0	0	0	0	0	0	0	0	1	0	0
2019	1	60~69	70~79	3	2	3	0	0	0	0	1	1	1	0	0	0	0	0	0	0	0	0
2019	0	50~59	60~69	4	2	1	1	1	0	0	1	0	0	1	0	0	0	0	0	0	0	0
2019	1	50~59	70~79	4	2	1	1	1	0	0	1	5	1	1	0	0	0	0	0	1	0	0
2019	0	<=39	50~59	3	2	1	0	0	0	0	0
2019	0	60~69	70~79	1	2	1	1	1	0	0	1	5	1	0	0	0	0	0	0	1	0	0
2019	0	70~79	50~59	1	2	3	1	3	0	0	0
2019	0	50~59	60~69	2	2	3	0	0	0	0	1	0	1	0	0	0	0	0	0	0	0	0
2019	0	60~69	<=50	1	2	3	0	0	0	0	1	1	0	0	0	0	0	0	0	1	0	0
2019	0	<=39	>=80	3	2	1	1	1	0	0	1	0	0	0	0	0	0	0	0	1	0	0
2019	0	60~69	50~59	2	2	3	0	0	0	0	0
2019	0	70~79	<=50	4	2	1	0	0	0	0	1	9	1	1	0	0	0	0	0	1	0	0
2019	1	50~59	>=80	2	2	1	1	3	0	0	1	9	1	0	0	0	0	0	0	1	0	0
2019	1	<=39	<=50	3	1	1	0	0	0	0	1	8	1	0	0	0	0	0	0	0	0	0
2019	1	60~69	60~69	2	2	1	1	1	0	0	1	3	1	1	0	0	0	0	0	1	0	0
2019	1	>=80	60~69	1	2	3	0	0	0	0	1	1	0	0	0	0	0	0	0	0	0	0
2019	1	>=80	50~59	5	2	1	1	1	0	0	1	2	1	1	0	0	0	0	0	0	0	0
2019	1	60~69	60~69	2	2	1	1	1	0	0	0
2019	1	50~59	70~79	3	2	3	0	0	0	0	0
2019	1	<=39	>=80	4	2	1	1	1	0	0	0
2019	0	70~79	50~59	5	2	3	0	0	0	0	0
2019	1	50~59	60~69	4	2	3	0	0	0	0	0
2019	1	>=80	70~79	3	2	3	1	1	0	0	0
2019	1	60~69	<=50	2	2	1	1	1	1	2	0
2019	0	40~49	<=50	2	2	3	0	0	0	0	1	0	0	0	0	0	0	0	0	0	0	0
2019	1	60~69	60~69	1	2	3	0	0	0	0	0
2019	1	50~59	60~69	2	2	1	1	1	0	0	1	6	1	0	0	0	0	0	0	0	0	0
2019	0	70~79	70~79	2	2	1	1	1	1	1	1	0	0	0	0	0	0	0	0	1	0	0
2019	1	40~49	60~69	3	1	1	0	0	0	0	1	0	1	0	0	0	0	1	0	0	0	0
2019	1	>=80	60~69	2	3	3	0	0	0	0	0
2019	1	50~59	>=80	2	2	1	1	1	0	0	0
2019	1	40~49	70~79	3	2	1	0	0	0	0	1	7	0	0	0	0	0	0	0	1	0	0
2019	0	70~79	50~59	1	2	1	1	1	0	0	0
2019	1	>=80	70~79	1	2	3	0	0	0	0	1	1	0	0	0	0	0	0	0	0	0	0
2019	1	60~69	>=80	3	3	1	1	1	0	0	1	10	1	1	0	0	0	0	0	0	0	0
2019	1	50~59	50~59	1	2	1	1	1	0	0	1	9	1	0	0	0	0	0	1	0	0	0
2019	0	40~49	60~69	3	2	3	1	1	0	0	0
2019	0	60~69	60~69	1	2	1	1	1	0	0	1	2	1	1	0	0	0	0	0	1	0	0
2019	1	60~69	50~59	4	2	3	1	1	0	0	1	0	0	0	0	0	0	0	0	0	0	0
2019	1	50~59	60~69	3	1	1	1	1	1	2	0
2019	1	60~69	70~79	1	2	1	0	0	0	0	0
2019	1	<=39	>=80	4	2	1	1	1	0	0	0
2019	0	>=80	60~69	2	2	1	1	1	0	0	1	0	1	0	0	0	0	0	0	1	0	0
2019	0	70~79	50~59	5	2	1	1	1	0	0	0
2019	1	50~59	60~69	2	2	1	1	1	0	0	1	1	1	0	0	0	0	0	0	0	0	0
2019	0	<=39	50~59	4	1	1	0	0	0	0	1	10	1	1	0	0	1	0	0	0	0	0
2019	0	70~79	>=80	4	3	1	1	1	0	0	1	0	1	1	0	0	0	0	0	1	0	0
2019	1	40~49	70~79	3	2	1	1	1	1	1	1	3	1	1	0	0	0	0	0	1	0	0
2019	1	50~59	50~59	2	2	3	0	0	0	0	1	8	1	0	0	0	0	0	0	1	0	0
2019	1	<=39	60~69	4	1	3	0	0	0	0	1	7	1	0	0	0	0	0	0	0	0	0
2019	1	50~59	50~59	3	1	3	0	0	0	0	0
2019	1	60~69	50~59	1	2	1	1	1	0	0	1	1	0	0	0	0	0	0	0	0	0	0
2019	0	40~49	50~59	4	2	3	0	0	0	0	1	4	1	0	0	0	0	0	0	1	0	0
2019	0	40~49	60~69	4	1	1	1	1	0	0	1	0	1	0	0	0	0	0	0	0	0	0
2019	1	50~59	>=80	4	2	1	1	1	0	0	1	0	0	0	0	0	0	0	0	0	0	0
2019	0	50~59	50~59	3	2	3	0	0	0	0	0
2019	1	<=39	>=80	3	2	1	1	1	0	0	0
2019	1	70~79	60~69	1	2	1	1	1	0	0	1	4	1	0	0	0	0	0	0	0	0	0
2019	0	40~49	70~79	3	2	3	0	0	0	0	0
2019	0	70~79	>=80	1	2	1	1	2	1	2	0
2019	0	50~59	70~79	4	1	3	0	0	0	0	1	3	1	0	0	0	0	0	0	0	0	0
2019	1	50~59	60~69	2	2	3	0	0	0	0	0
2019	0	<=39	<=50	4	2	1	0	0	0	0	0
2019	1	70~79	60~69	4	2	2	1	3	0	0	1	0	0	0	0	0	0	0	0	1	0	0
2019	1	<=39	>=80	4	1	1	1	1	0	0	1	3	1	0	0	0	0	0	0	0	0	0
2019	0	<=39	<=50	4	1	1	1	1	0	0	0
2019	1	>=80	60~69	3	2	1	1	1	0	0	0
2019	1	50~59	70~79	4	2	1	1	1	0	0	1	2	1	0	0	0	0	0	0	0	0	0
2019	1	>=80	60~69	5	2	1	1	2	0	0	1	0	1	1	0	0	0	0	0	1	0	0
2019	1	>=80	60~69	5	3	1	1	2	0	0	1	4	1	1	0	0	0	0	0	1	0	0
2019	1	40~49	60~69	3	2	2	1	1	0	0	1	0	0	1	0	0	0	0	0	0	0	0
2019	1	60~69	60~69	3	2	1	1	1	0	0	1	0	0	1	0	0	0	0	0	0	0	0
2019	1	40~49	70~79	3	2	2	1	1	0	0	1	2	1	0	0	0	0	0	0	0	0	0
2019	1	70~79	60~69	4	2	1	1	1	0	0	1	0	0	0	0	0	0	0	0	1	0	0
2019	0	40~49	60~69	4	2	1	1	1	0	0	1	0	0	0	0	0	0	0	0	0	0	0
2019	1	50~59	60~69	4	2	2	0	0	0	0	1	1	1	0	0	0	0	0	0	0	0	0
2019	0	60~69	60~69	5	2	3	0	0	0	0	0
2019	1	40~49	>=80	4	2	3	0	0	0	0	1	2	1	0	0	0	0	0	0	1	0	0
2019	1	60~69	60~69	2	3	1	1	1	0	0	1	0	0	0	0	0	0	0	0	0	0	0
2019	1	40~49	50~59	4	2	1	1	1	1	2	0
2019	1	60~69	70~79	3	2	1	1	1	1	2	0
2019	0	60~69	60~69	3	2	3	1	3	0	0	1	2	1	1	0	0	0	0	0	1	0	0
2019	1	50~59	>=80	3	2	3	0	0	0	0	0
2019	1	<=39	>=80	3	2	3	1	3	0	0	1	5	1	1	0	0	0	0	0	0	0	0
2019	0	70~79	50~59	1	2	1	0	0	0	0	0
2019	0	70~79	70~79	1	2	3	0	0	0	0	0
2019	1	40~49	70~79	4	2	1	1	1	0	0	1	2	1	0	0	0	0	0	0	1	0	0
2019	0	70~79	<=50	5	2	3	0	0	0	0	0
2019	0	60~69	60~69	3	2	3	0	0	0	0	1	1	1	0	0	0	0	0	0	0	0	0
2019	1	60~69	70~79	2	2	3	0	0	0	0	0
2019	1	70~79	60~69	1	2	1	1	1	1	1	1	2	1	0	0	0	0	0	0	0	0	0
2019	0	70~79	60~69	5	2	3	0	0	0	0	0
2019	0	40~49	50~59	3	1	1	1	1	1	1	1	0	1	0	0	0	0	0	0	1	0	0
2019	0	70~79	>=80	5	2	1	1	1	0	0	1	7	1	0	0	0	0	0	0	1	0	0
2019	1	<=39	70~79	4	1	1	0	0	0	0	1	0	0	0	0	0	0	0	0	1	0	0
2019	0	>=80	50~59	1	2	1	1	1	0	0	1	0	0	1	0	0	0	1	0	1	0	0
2019	0	<=39	60~69	3	2	1	1	1	0	0	1	5	1	0	0	0	0	0	1	1	0	0
2019	1	60~69	70~79	1	2	1	0	0	0	0	0
2019	0	60~69	70~79	1	2	1	1	1	1	1	1	4	1	0	0	0	0	0	0	1	0	0
2019	0	70~79	<=50	5	2	3	0	0	0	0	1	0	0	0	0	0	0	0	0	1	0	0
2019	0	60~69	70~79	3	2	1	1	1	0	0	1	3	1	0	0	0	0	0	0	1	0	0
2019	0	60~69	<=50	3	2	1	1	1	0	0	0
2019	0	60~69	60~69	3	2	1	1	2	1	2	0
2019	1	50~59	70~79	4	2	1	1	1	0	0	0
2019	1	60~69	>=80	4	2	1	0	0	0	0	0
2019	1	<=39	50~59	4	1	1	1	1	0	0	1	0	0	0	0	0	0	0	0	0	0	0
2019	1	50~59	60~69	3	1	1	1	1	0	0	1	2	1	1	0	0	0	0	0	0	0	0
2019	1	40~49	60~69	4	2	3	0	0	0	0	1	6	1	0	0	0	0	0	0	1	0	0
2019	0	60~69	50~59	1	2	1	1	1	0	0	0
2019	1	60~69	70~79	3	2	1	1	2	0	0	1	8	0	0	0	0	0	0	0	0	0	0
2019	0	60~69	70~79	5	2	1	1	1	0	0	1	10	1	1	0	0	0	0	1	1	0	0
2019	0	50~59	70~79	3	3	1	1	1	1	2	1	4	1	0	0	0	0	0	0	0	0	0
2019	0	60~69	70~79	2	3	1	1	1	1	2	1	0	0	1	0	0	0	0	0	0	0	0
2019	1	70~79	>=80	1	3	3	0	0	0	0	0
2019	0	60~69	50~59	3	3	1	1	1	0	0	1	2	1	1	0	0	0	0	0	0	0	0
2019	1	50~59	60~69	4	3	1	1	1	0	0	1	0	0	1	0	0	0	0	0	0	0	0
2019	1	40~49	70~79	4	2	1	1	1	1	1	1	0	0	0	0	0	0	0	0	0	0	0
2019	0	70~79	50~59	4	1	1	1	1	1	2	1	1	0	0	0	0	0	0	0	1	0	0
2019	1	60~69	>=80	2	2	1	1	1	1	1	1	2	1	0	0	0	0	0	0	0	0	0
2019	0	<=39	>=80	4	1	1	0	0	0	0	1	0	0	1	0	0	0	0	0	1	0	0
2019	1	60~69	70~79	3	2	1	1	1	1	2	0
2019	1	40~49	<=50	1	2	1	0	0	0	0	1	0	0	1	0	0	0	0	0	1	0	0
2019	1	40~49	60~69	2	2	1	0	0	0	0	0
2019	1	<=39	70~79	4	1	1	1	1	0	0	1	2	1	1	0	0	0	0	0	0	0	0
2019	1	50~59	50~59	3	2	1	1	3	0	0	1	1	1	1	0	0	0	0	0	0	0	0
2019	1	50~59	50~59	4	2	3	0	0	0	0	0
2019	1	60~69	<=50	1	2	3	0	0	0	0	0
2019	0	60~69	<=50	3	2	3	1	1	0	0	0
2019	1	40~49	60~69	4	2	3	0	0	0	0	1	5	0	0	0	0	0	0	0	0	0	0
2019	0	<=39	60~69	4	1	3	1	1	0	0	1	1	0	1	0	0	0	0	0	1	0	0
2019	0	60~69	60~69	1	3	3	0	0	0	0	0
2019	1	60~69	60~69	3	2	3	0	0	0	0	1	0	0	0	0	0	0	0	0	0	0	0
2019	1	50~59	60~69	4	2	3	0	0	0	0	1	1	0	0	0	0	0	0	0	0	0	0
2019	1	70~79	>=80	4	2	3	0	0	0	0	1	0	0	1	0	0	0	0	0	0	0	0
2019	1	60~69	60~69	1	2	3	1	1	0	0	1	1	1	0	0	0	0	0	0	0	0	0
2019	0	60~69	70~79	1	2	3	0	0	0	0	0
2019	0	>=80	<=50	4	3	3	0	0	0	0	1	0	0	0	0	0	0	0	0	1	0	0
2019	0	<=39	50~59	4	2	3	0	0	0	0	1	0	0	0	0	0	0	0	0	1	0	0
2019	0	60~69	>=80	3	3	3	0	0	0	0	0
2019	0	50~59	70~79	4	1	3	0	0	0	0	1	2	1	0	0	0	0	0	0	1	0	0
2019	0	60~69	>=80	2	2	3	1	3	0	0	1	3	1	0	0	0	0	1	0	1	0	0
2019	0	70~79	50~59	5	3	3	0	0	0	0	0
2019	0	60~69	>=80	3	2	3	0	0	0	0	1	0	0	1	0	0	0	0	0	0	0	0
2019	0	>=80	50~59	1	3	3	0	0	0	0	0
2019	0	70~79	60~69	5	2	1	0	0	0	0	0
2019	0	>=80	50~59	5	2	1	1	1	0	0	1	0	1	1	0	0	0	0	0	0	0	0
2019	1	50~59	70~79	1	2	3	1	3	0	0	1	0	1	0	0	0	0	0	0	0	0	0
2019	1	70~79	50~59	1	2	3	0	0	0	0	0
2019	0	>=80	<=50	1	2	3	0	0	0	0	0
2019	1	40~49	60~69	3	2	1	1	1	0	0	0
2019	0	>=80	70~79	1	3	3	0	0	0	0	0
2019	0	60~69	50~59	5	2	3	0	0	0	0	1	2	1	0	0	0	0	0	0	1	0	0
2019	1	70~79	70~79	3	2	3	1	3	0	0	1	0	1	0	0	0	0	0	0	1	0	0
2019	0	70~79	50~59	2	2	1	1	1	0	0	1	5	1	1	0	1	0	0	0	0	0	0
2019	1	60~69	60~69	1	2	3	0	0	0	0	1	3	1	0	0	0	0	1	0	0	0	0
2019	1	60~69	60~69	4	2	1	1	1	0	0	1	0	0	1	0	0	0	0	0	1	0	0
2019	1	50~59	>=80	4	2	1	0	0	0	0	1	2	1	1	0	0	0	0	0	0	0	0
2019	1	60~69	>=80	1	2	1	1	1	0	0	0
2019	0	60~69	60~69	1	2	3	0	0	0	0	1	1	1	0	0	0	0	0	0	0	0	0
2019	1	50~59	50~59	1	2	2	0	0	0	0	0
2019	0	50~59	60~69	3	2	3	1	2	0	0	0
2019	0	70~79	50~59	1	2	1	1	1	0	0	0
2019	1	60~69	60~69	4	2	1	0	0	0	0	1	0	1	0	1	0	0	0	0	1	0	0
2019	0	70~79	70~79	5	3	3	0	0	0	0	1	2	1	1	0	0	0	0	0	1	0	0
2019	1	50~59	70~79	1	2	2	1	1	1	1	0
2019	1	70~79	50~59	5	2	3	0	0	0	0	1	0	1	0	0	0	0	0	0	0	0	0
2019	1	60~69	60~69	3	2	2	1	1	0	0	0
2019	1	70~79	70~79	4	2	3	0	0	0	0	0
2019	1	40~49	>=80	4	2	1	1	1	1	1	1	0	0	0	0	0	0	0	0	0	0	0
2019	0	60~69	60~69	1	2	3	0	0	0	0	1	0	0	0	0	0	0	0	0	1	0	0
2019	1	70~79	>=80	1	2	1	0	0	0	0	1	0	1	0	0	1	0	1	0	1	0	0
2019	1	70~79	>=80	4	2	1	1	1	0	0	1	3	1	1	0	0	0	0	0	1	0	0
2019	1	60~69	>=80	1	2	1	1	3	0	0	0
2019	0	>=80	50~59	1	3	3	0	0	0	0	0
2019	1	40~49	70~79	4	2	3	0	0	0	0	0
2019	1	50~59	60~69	3	2	3	0	0	0	0	0
2019	0	70~79	70~79	3	2	1	1	1	0	0	1	8	1	0	0	0	0	0	0	1	0	0
2019	0	50~59	70~79	1	2	3	0	0	0	0	0
2019	1	>=80	50~59	1	2	1	1	3	0	0	1	10	1	1	0	0	0	0	0	0	0	0
2019	1	40~49	60~69	2	2	3	1	1	0	0	1	0	0	0	0	0	0	0	0	0	0	0
2019	0	70~79	60~69	1	3	1	0	0	0	0	0
2019	0	>=80	50~59	1	3	3	0	0	0	0	1	0	1	0	0	1	0	1	0	1	0	0
2019	1	50~59	70~79	3	2	3	0	0	0	0	0
2019	1	70~79	>=80	3	2	3	1	3	0	0	1	10	1	0	0	0	0	1	0	1	0	0
2019	1	50~59	50~59	1	2	3	0	0	0	0	1	1	0	0	0	0	0	0	0	0	0	0
2019	1	50~59	60~69	3	2	3	0	0	0	0	0
2019	0	60~69	<=50	5	3	3	0	0	0	0	0
2019	1	60~69	60~69	3	2	3	0	0	0	0	1	0	1	0	0	0	0	0	0	0	0	0
2019	1	>=80	50~59	1	2	1	1	3	0	0	1	2	1	1	0	0	0	0	0	0	0	0
2019	1	70~79	70~79	1	2	3	0	0	0	0	0
2019	1	60~69	70~79	4	2	3	0	0	0	0	0
2019	1	<=39	70~79	4	1	1	1	1	0	0	1	0	1	0	0	0	0	0	0	1	0	0
2019	1	60~69	50~59	3	2	3	0	0	0	0	0
2019	1	40~49	<=50	2	3	3	0	0	0	0	1	8	1	0	0	0	0	0	0	0	0	0
2019	0	60~69	70~79	5	2	1	1	1	1	2	0
2019	1	70~79	70~79	1	2	3	0	0	0	0	1	0	0	0	0	1	0	0	0	1	0	0
2019	1	60~69	60~69	3	2	1	0	0	0	0	1	3	1	0	0	1	0	0	0	0	0	0
2019	1	>=80	60~69	1	2	3	0	0	0	0	0
2019	0	70~79	60~69	1	3	3	0	0	0	0	1	0	1	0	0	0	0	1	0	0	0	0
2019	1	50~59	60~69	3	2	1	1	1	1	2	1	2	1	1	1	0	0	0	0	0	0	0
2019	1	70~79	>=80	4	2	3	0	0	0	0	0
2019	0	50~59	50~59	2	2	3	0	0	0	0	1	3	1	0	0	0	0	0	0	1	0	0
2019	0	>=80	<=50	3	3	3	0	0	0	0	0
2019	0	70~79	60~69	1	2	3	0	0	0	0	0
2019	1	60~69	60~69	4	2	3	0	0	0	0	1	10	1	0	0	0	0	0	0	0	0	0
2019	1	60~69	60~69	2	2	3	0	0	0	0	0
2019	0	>=80	50~59	5	2	3	0	0	0	0	1	2	0	0	1	0	0	0	0	1	0	0
2019	1	70~79	50~59	4	2	1	0	0	0	0	0
2019	0	40~49	>=80	3	3	3	0	0	0	0	0
2019	0	60~69	<=50	4	2	3	0	0	0	0	0
2019	0	70~79	<=50	2	2	3	0	0	0	0	0
2019	0	60~69	50~59	2	2	3	0	0	0	0	1	1	1	1	0	0	0	0	0	0	0	0
2019	1	50~59	>=80	3	2	1	1	1	1	2	1	4	1	0	0	0	0	0	0	0	0	0
2019	1	50~59	70~79	4	2	1	0	0	0	0	0
2019	0	50~59	<=50	3	2	1	1	1	1	2	1	0	1	0	0	0	0	0	0	0	0	0
2019	1	60~69	70~79	2	2	1	1	1	1	2	0
2019	1	<=39	>=80	4	2	1	1	1	0	0	1	0	1	1	0	0	0	0	0	1	0	0
2019	1	40~49	>=80	4	2	1	1	1	0	0	1	5	1	1	0	0	0	0	0	0	0	0
2019	1	50~59	60~69	2	2	1	0	0	0	0	0
2019	0	70~79	50~59	1	2	1	1	1	0	0	1	0	1	0	0	0	0	0	0	1	0	0
2019	1	70~79	60~69	1	2	1	0	0	0	0	0
2019	0	70~79	50~59	1	2	3	0	0	0	0	0
2019	0	<=39	50~59	4	1	1	1	1	0	0	1	3	0	1	0	0	0	0	0	0	0	0
2019	1	60~69	>=80	1	2	3	0	0	0	0	0
2019	1	>=80	50~59	1	2	3	1	2	0	0	0
2019	1	60~69	70~79	3	2	1	1	1	0	0	0
2019	1	60~69	70~79	1	2	3	1	3	0	0	0
2019	0	70~79	<=50	5	2	1	1	1	0	0	1	10	1	0	0	0	0	0	0	1	0	0
2019	0	70~79	60~69	2	2	3	1	3	0	0	1	5	1	0	0	0	0	0	0	1	0	0
2019	1	60~69	70~79	4	2	3	1	3	0	0	1	1	0	0	0	0	0	0	0	0	0	0
2019	1	60~69	60~69	2	2	1	1	1	0	0	1	0	1	0	0	0	0	0	0	1	0	0
2019	0	60~69	60~69	4	2	1	1	1	0	0	1	0	0	1	0	0	0	0	0	0	0	0
2019	1	60~69	<=50	1	2	1	1	1	0	0	1	0	0	0	0	0	0	0	0	1	0	1
2019	1	>=80	50~59	4	2	3	0	0	0	0	0
2019	1	40~49	>=80	4	2	3	1	1	0	0	0
2019	1	60~69	>=80	3	2	1	1	1	1	1	1	8	1	1	0	0	0	0	0	1	0	0
2019	0	70~79	50~59	1	3	1	0	0	0	0	0
2019	1	60~69	50~59	4	2	1	1	1	0	0	0
2019	1	40~49	70~79	3	2	1	1	3	0	0	1	10	1	1	0	0	0	0	0	0	0	0
2019	1	70~79	70~79	2	2	1	1	1	1	2	1	1	0	0	0	0	0	0	0	0	0	0
2019	0	60~69	>=80	1	3	1	1	1	0	0	1	1	0	1	0	1	0	0	0	0	0	0
2019	0	60~69	60~69	1	2	1	0	0	0	0	0
2019	1	70~79	50~59	4	2	1	1	1	1	1	1	2	1	0	0	0	0	0	0	0	0	0
2019	1	60~69	70~79	4	2	3	1	3	0	0	0
2019	1	70~79	70~79	2	2	1	1	3	0	0	1	2	1	0	0	0	0	0	0	0	0	0
2019	1	40~49	<=50	2	1	3	0	0	0	0	0
2019	0	<=39	<=50	3	1	1	1	1	0	0	1	0	0	0	0	0	0	0	0	0	0	0
2019	0	70~79	60~69	5	3	1	1	1	0	0	1	1	0	0	0	0	0	0	0	0	0	0
2019	1	60~69	70~79	3	2	3	0	0	0	0	0
2019	0	70~79	60~69	1	3	1	0	0	0	0	0
2019	1	<=39	60~69	4	1	1	1	1	1	2	1	1	0	0	0	0	0	0	0	0	0	0
2019	1	50~59	60~69	4	2	3	1	1	0	0	1	0	0	1	1	1	0	1	1	1	1	0
2019	1	50~59	60~69	3	2	1	1	1	0	0	0
2019	1	50~59	60~69	3	2	3	0	0	0	0	0
2019	1	60~69	60~69	2	2	2	1	1	0	0	1	0	1	0	0	0	0	0	0	1	0	0
2019	0	60~69	50~59	4	2	1	1	1	1	2	0
2019	1	<=39	50~59	4	1	3	1	3	0	0	1	1	1	0	0	0	0	0	0	1	0	0
2019	1	60~69	60~69	3	2	2	1	1	1	1	1	7	0	1	0	0	0	0	0	0	0	0
2019	1	50~59	70~79	3	2	3	0	0	0	0	1	5	1	0	0	0	0	0	0	1	0	0
2019	1	<=39	60~69	3	1	2	1	1	0	0	1	0	0	0	1	0	0	0	0	0	0	0
2019	1	70~79	60~69	3	2	3	0	0	0	0	0
2019	0	60~69	50~59	3	2	3	0	0	0	0	0
2019	0	<=39	60~69	4	1	3	0	0	0	0	1	0	1	0	0	0	0	0	0	1	0	0
2019	0	40~49	60~69	4	2	3	0	0	0	0	1	5	0	0	0	0	0	0	1	1	0	0
2019	1	50~59	70~79	4	2	3	0	0	0	0	0
2019	0	60~69	50~59	3	2	1	1	1	0	0	0
2019	1	40~49	70~79	2	3	3	0	0	0	0	0
2019	0	40~49	50~59	3	2	1	1	1	0	0	1	2	1	0	0	0	0	0	0	1	0	0
2019	1	50~59	60~69	4	2	1	1	1	0	0	1	0	1	1	0	0	0	0	1	0	0	0
2019	1	60~69	>=80	3	2	1	1	1	0	0	1	5	1	0	0	0	0	0	0	1	0	0
2019	0	>=80	<=50	1	2	1	0	0	0	0	1	9	1	0	0	0	0	0	0	1	0	0
2019	1	50~59	>=80	3	2	1	1	1	0	0	1	2	1	0	0	0	0	0	0	0	0	0
2019	1	50~59	60~69	4	2	1	0	0	0	0	1	5	1	1	0	0	0	0	0	1	0	0
2019	1	50~59	>=80	2	2	1	1	3	0	0	0
2019	0	40~49	60~69	4	2	1	1	1	1	2	1	5	0	0	0	0	0	0	0	1	0	0
2019	1	60~69	60~69	4	2	1	1	1	0	0	1	9	0	0	0	0	0	0	0	1	0	0
2019	1	60~69	60~69	4	2	1	1	1	1	2	0
2019	1	60~69	70~79	2	2	1	0	0	0	0	1	8	1	0	0	0	0	0	0	0	0	0
2019	0	40~49	60~69	3	2	1	1	1	0	0	0
2019	1	70~79	70~79	2	2	1	1	1	0	0	0
2019	0	40~49	70~79	4	2	1	1	1	0	0	0
2019	1	60~69	70~79	3	2	1	1	1	0	0	0
2019	1	60~69	<=50	2	3	2	1	1	0	0	1	3	1	0	0	0	0	0	0	0	0	0
2019	1	40~49	60~69	3	2	2	1	1	0	0	1	10	1	1	0	0	0	0	0	0	0	0
2019	0	>=80	<=50	5	3	3	1	2	0	0	1	2	1	0	0	0	0	0	0	1	0	0
2019	0	50~59	50~59	4	3	3	0	0	0	0	0
2019	0	<=39	<=50	4	1	2	1	1	0	0	1	3	1	0	0	0	0	0	0	0	0	0
2019	0	<=39	<=50	4	2	2	0	0	0	0	1	0	0	0	0	0	0	0	0	1	0	0
2019	0	60~69	50~59	1	3	3	1	3	0	0	0
2019	1	>=80	70~79	1	2	3	0	0	0	0	1	0	0	0	0	0	0	0	0	0	0	0
2019	1	<=39	60~69	3	2	3	0	0	0	0	1	3	1	0	0	0	0	0	0	0	0	0
2019	1	<=39	>=80	3	1	3	0	0	0	0	1	0	0	0	0	0	0	0	0	0	0	0
2019	1	<=39	60~69	4	3	3	1	2	0	0	1	0	0	0	0	0	0	0	0	0	0	0
2019	1	60~69	50~59	4	3	3	0	0	0	0	1	5	1	0	0	0	0	0	0	0	0	0
2019	1	60~69	60~69	3	2	3	0	0	0	0	0
2019	1	60~69	>=80	2	2	2	1	1	0	0	1	0	0	1	0	0	0	0	0	0	0	0
2019	1	60~69	60~69	1	2	1	0	0	0	0	0
2019	1	60~69	70~79	3	3	2	0	0	0	0	1	0	0	0	0	0	0	0	0	0	0	0
2019	1	>=80	<=50	4	3	1	1	1	1	1	1	10	1	1	0	0	0	0	0	1	0	0
2019	0	>=80	60~69	1	2	1	0	0	0	0	1	0	0	0	0	0	0	0	0	0	0	0
2019	0	40~49	<=50	3	2	1	1	1	0	0	1	2	0	0	0	0	0	0	0	1	0	0
2019	1	<=39	>=80	3	2	3	0	0	0	0	0
2019	1	50~59	>=80	3	2	3	0	0	0	0	1	0	0	0	0	0	0	0	0	0	0	0
2019	1	40~49	60~69	2	1	3	0	0	0	0	0
2019	0	50~59	50~59	3	2	3	0	0	0	0	0
2019	1	>=80	50~59	1	3	3	1	1	0	0	1	2	0	0	0	0	0	0	0	0	0	0
2019	1	<=39	<=50	4	1	3	0	0	0	0	1	1	1	0	0	0	0	0	0	1	0	0
2019	1	50~59	>=80	1	3	2	0	0	0	0	1	5	1	0	0	0	0	0	0	0	0	0
2019	1	50~59	70~79	4	2	2	1	1	0	0	1	1	0	1	0	0	0	0	0	0	0	0
2019	0	50~59	60~69	1	2	2	1	1	0	0	1	3	1	1	0	0	0	0	0	0	0	0
2019	0	40~49	60~69	3	2	3	0	0	0	0	0
2019	0	70~79	60~69	1	3	3	0	0	0	0	0
2019	1	70~79	60~69	4	2	1	0	0	0	0	1	0	1	0	0	0	0	0	0	0	0	0
2019	1	<=39	>=80	4	1	3	0	0	0	0	1	0	0	0	0	0	0	0	0	0	0	0
2019	1	40~49	60~69	1	2	1	1	1	0	0	1	4	1	1	0	0	0	0	0	1	0	0
2019	0	50~59	50~59	2	2	3	0	0	0	0	0
2019	1	40~49	<=50	3	2	3	0	0	0	0	0
2019	1	70~79	50~59	2	2	3	0	0	0	0	0
2019	1	60~69	60~69	1	2	3	1	3	0	0	1	8	1	1	0	0	0	0	0	0	0	0
2019	0	50~59	50~59	2	2	1	1	1	1	2	1	5	1	0	0	0	0	0	0	1	0	0
2019	1	<=39	>=80	2	2	1	1	1	0	0	1	0	1	0	0	0	0	0	0	0	0	0
2019	1	70~79	50~59	1	2	3	0	0	0	0	0
2019	0	50~59	60~69	3	3	1	0	0	0	0	1	0	1	0	0	0	0	0	0	0	0	0
2019	0	40~49	50~59	2	3	3	0	0	0	0	1	0	0	0	0	0	0	0	0	0	0	0
2019	0	50~59	<=50	3	2	3	0	0	0	0	1	0	0	0	0	0	0	0	0	0	0	0
2019	1	50~59	<=50	1	2	3	0	0	0	0	0
2019	0	>=80	50~59	5	2	3	1	1	0	0	1	10	1	0	0	0	0	0	0	0	0	0
2019	0	70~79	<=50	1	3	1	0	0	0	0	0
2019	1	70~79	>=80	1	3	3	0	0	0	0	0
2019	1	50~59	70~79	4	2	1	1	1	0	0	1	2	1	0	0	0	0	0	0	1	0	0
2019	0	40~49	60~69	3	2	3	1	3	0	0	1	1	0	1	0	0	0	0	0	0	0	0
2019	1	60~69	>=80	4	1	1	1	1	0	0	0
2019	1	>=80	<=50	5	2	3	1	3	0	0	0
2019	1	50~59	>=80	2	2	3	0	0	0	0	0
2019	1	70~79	<=50	2	2	3	0	0	0	0	0
2019	0	70~79	70~79	4	2	1	1	3	0	0	0
2019	0	50~59	50~59	2	2	1	1	1	0	0	1	0	1	0	0	0	0	0	0	1	0	0
2019	0	70~79	60~69	5	2	1	1	1	0	0	1	3	1	1	0	0	0	0	0	1	0	0
2019	0	50~59	50~59	2	2	1	1	1	0	0	1	0	0	0	0	0	0	0	0	0	0	0
2019	1	40~49	>=80	4	2	1	1	1	0	0	0
2019	0	60~69	60~69	1	2	1	1	2	1	2	1	3	1	0	0	0	0	0	0	1	0	0
2019	0	70~79	50~59	5	2	3	0	0	0	0	1	3	1	0	0	0	0	0	0	1	0	0
2019	1	40~49	60~69	3	1	2	1	1	1	1	1	4	1	1	0	0	0	0	0	0	1	0
2019	0	70~79	60~69	4	2	1	1	2	1	2	1	6	1	0	0	0	0	0	0	0	0	0
2019	0	50~59	60~69	2	2	3	0	0	0	0	1	0	0	0	0	0	0	0	0	0	0	0
2019	1	60~69	70~79	3	2	1	1	1	1	1	1	7	1	1	0	0	0	0	0	0	0	0
2019	1	50~59	>=80	2	3	1	1	1	0	0	1	1	1	0	0	0	0	0	0	0	0	0
2019	1	60~69	60~69	1	2	2	1	1	0	0	1	6	1	1	0	0	0	0	0	1	0	0
2019	1	40~49	50~59	3	2	2	0	0	0	0	1	1	0	0	0	0	0	0	0	0	0	0
2019	0	40~49	50~59	3	2	3	1	3	0	0	0
2019	0	50~59	50~59	3	2	3	0	0	0	0	0
2019	1	<=39	>=80	4	1	1	1	1	1	1	1	3	0	1	0	1	0	0	0	1	0	0
2019	1	<=39	70~79	4	2	1	1	2	1	2	1	6	1	1	0	0	0	0	0	0	0	0
2019	0	70~79	<=50	1	2	3	1	1	0	0	1	0	0	0	1	1	0	0	1	0	0	0
2019	0	<=39	60~69	4	2	1	1	1	0	0	1	2	1	1	0	0	0	0	0	0	0	0
2019	0	<=39	50~59	2	1	3	1	1	0	0	1	2	1	1	0	0	0	0	0	0	0	0
2019	1	40~49	60~69	4	2	1	1	1	1	1	1	0	1	0	0	0	0	0	0	0	0	0
2019	0	50~59	60~69	2	2	1	1	1	0	0	1	7	1	1	0	0	0	0	0	1	0	0
2019	1	60~69	50~59	4	2	3	0	0	0	0	0
2019	0	60~69	50~59	1	2	1	1	1	0	0	1	0	0	1	0	0	0	0	0	0	0	0
2019	0	70~79	50~59	1	2	1	1	1	0	0	0
2019	1	60~69	70~79	1	2	1	1	1	0	0	1	2	1	0	0	0	0	0	0	0	0	0
2019	1	<=39	>=80	4	2	1	1	1	0	0	0
2019	1	70~79	60~69	2	2	3	1	3	0	0	1	2	0	1	0	0	0	0	0	1	0	0
2019	0	<=39	50~59	3	2	4	1	1	0	0	1	5	1	0	0	0	0	0	0	1	0	0
2019	1	>=80	<=50	1	2	3	0	0	0	0	0
2019	0	50~59	60~69	3	2	1	1	1	0	0	1	2	1	0	0	0	0	0	0	1	0	0
2019	0	50~59	<=50	2	2	4	0	0	0	0	1	0	0	0	0	0	0	0	0	1	0	0
2019	0	<=39	60~69	4	2	4	1	3	0	0	1	0	1	0	0	0	0	0	0	0	0	0
2019	0	40~49	60~69	4	1	1	1	1	0	0	1	2	1	1	0	0	0	0	0	0	0	0
2019	0	<=39	50~59	4	2	4	0	0	0	0	1	0	0	0	0	0	0	0	0	0	0	0
2019	0	60~69	50~59	3	3	3	0	0	0	0	0
2019	0	60~69	70~79	2	2	4	0	0	0	0	1	2	1	0	0	0	0	0	0	1	0	0
2019	0	<=39	>=80	4	2	4	0	0	0	0	1	1	0	0	0	0	0	0	0	0	0	0
2019	0	50~59	50~59	3	2	4	1	1	1	1	1	2	0	1	0	0	0	0	0	1	0	0
2019	0	60~69	60~69	1	2	4	0	0	0	0	0
2019	0	<=39	50~59	4	2	4	0	0	0	0	1	10	1	1	0	0	0	0	0	0	0	0
2019	0	50~59	<=50	1	2	4	1	1	1	1	0
2019	0	60~69	50~59	1	2	3	0	0	0	0	1	7	1	0	0	0	0	0	0	1	0	0
2019	0	70~79	50~59	5	2	3	0	0	0	0	0
2019	0	50~59	50~59	1	3	3	0	0	0	0	0
2019	1	>=80	50~59	1	2	3	0	0	0	0	0
2019	0	>=80	60~69	2	2	3	0	0	0	0	1	3	1	1	0	0	0	0	0	1	0	0
2019	0	50~59	70~79	1	2	3	0	0	0	0	1	0	0	0	0	0	0	0	0	0	0	0
2019	0	70~79	50~59	2	2	4	1	1	1	1	1	2	1	0	0	0	0	0	0	1	0	0
2019	0	40~49	<=50	3	2	4	1	1	0	0	1	3	1	0	0	0	0	0	0	0	0	0
2019	0	40~49	60~69	4	2	3	0	0	0	0	1	0	0	0	0	0	0	0	0	1	0	0
2019	0	<=39	<=50	2	1	2	1	3	1	1	0
2019	0	70~79	70~79	1	2	3	0	0	0	0	0
2019	1	>=80	50~59	1	2	3	0	0	0	0	1	2	1	0	0	0	0	0	0	1	0	0
2019	1	<=39	60~69	3	2	3	0	0	0	0	1	0	0	0	0	0	0	0	0	1	0	0
2019	1	40~49	70~79	3	2	3	0	0	0	0	0
2019	1	<=39	>=80	4	1	3	0	0	0	0	0
2019	0	<=39	60~69	2	1	1	0	0	0	0	1	5	1	0	0	0	0	0	0	0	0	0
2019	1	50~59	70~79	4	2	3	1	3	0	0	1	0	1	0	0	0	0	0	0	0	0	0
2019	1	50~59	60~69	2	2	1	1	1	1	1	1	6	1	0	0	0	0	0	0	1	0	0
2019	1	40~49	>=80	4	2	1	1	1	0	0	0
2019	1	40~49	70~79	4	2	1	0	0	0	0	1	6	1	0	0	0	0	0	0	1	0	0
2019	1	50~59	60~69	2	2	1	0	0	0	0	1	3	1	0	0	0	0	0	0	0	0	0
2019	0	70~79	50~59	5	2	1	1	1	0	0	1	0	1	0	0	0	0	0	0	0	0	0
2019	1	50~59	70~79	3	2	1	0	0	0	0	1	0	0	0	0	0	0	0	0	0	0	0
2019	0	70~79	60~69	1	3	3	0	0	0	0	1	0	0	0	0	0	0	0	0	0	0	0
2019	0	70~79	60~69	2	2	3	0	0	0	0	1	0	0	0	0	0	0	0	0	1	0	0
2019	1	<=39	60~69	4	2	1	1	1	0	0	1	5	1	0	0	0	0	0	0	1	0	0
2019	0	70~79	50~59	2	3	3	0	0	0	0	1	0	0	0	0	0	0	0	0	0	0	0
2019	1	<=39	>=80	4	1	2	1	1	0	0	1	1	1	0	0	0	0	0	0	0	0	0
2019	1	70~79	60~69	3	2	3	1	3	0	0	0
2019	1	60~69	70~79	3	2	1	1	1	0	0	0
2019	1	50~59	60~69	3	2	2	1	1	0	0	1	0	0	1	0	0	0	0	0	0	0	0
2019	1	60~69	50~59	2	1	2	0	0	0	0	0
2019	0	60~69	50~59	5	2	1	0	0	0	0	1	4	1	0	0	0	0	0	0	1	0	0
2019	1	50~59	60~69	2	2	2	1	1	0	0	1	10	1	1	0	0	0	0	0	0	0	0
2019	1	>=80	70~79	3	2	3	1	3	0	0	0
2019	0	70~79	50~59	1	2	3	1	2	0	0	0
2019	1	50~59	>=80	4	2	3	1	3	0	0	0
2019	0	>=80	60~69	5	2	3	1	3	0	0	1	0	1	0	0	0	0	0	0	1	0	0
2019	0	<=39	50~59	3	1	3	0	0	0	0	0
2019	1	70~79	50~59	1	2	3	1	3	0	0	0
2019	0	70~79	50~59	1	2	3	0	0	0	0	1	0	0	0	0	0	0	0	0	0	0	0
2019	0	>=80	<=50	5	2	3	0	0	0	0	1	0	1	0	0	0	0	0	0	1	0	0
2019	1	70~79	60~69	1	2	3	0	0	0	0	1	0	0	0	0	0	0	0	0	0	0	0
2019	0	60~69	<=50	1	2	3	1	2	0	0	0
2019	1	>=80	>=80	1	2	1	1	1	0	0	1	0	1	1	0	0	0	0	0	1	0	0
2019	0	40~49	50~59	2	2	2	1	1	0	0	1	0	0	1	0	0	0	0	0	1	0	0
2019	0	70~79	50~59	5	2	1	1	1	0	0	1	0	0	1	0	0	0	0	0	0	0	0
2019	0	50~59	50~59	2	2	3	0	0	0	0	0
2019	0	<=39	50~59	3	2	4	1	2	1	2	1	5	1	0	0	0	0	0	0	0	0	0
2019	0	40~49	>=80	3	2	4	0	0	0	0	0
2019	0	50~59	>=80	3	2	4	1	1	1	2	1	1	0	0	0	0	0	0	0	1	0	0
2019	0	<=39	60~69	4	2	4	0	0	0	0	1	2	1	0	0	0	0	0	0	0	0	0
2019	1	70~79	70~79	1	2	1	1	1	1	1	1	5	1	1	0	0	0	0	0	0	0	0
2019	0	50~59	50~59	4	1	4	1	1	1	2	1	7	1	1	0	0	0	0	0	1	0	0
2019	0	<=39	50~59	4	2	4	1	2	0	0	1	2	1	1	0	0	0	0	0	1	0	0
2019	1	<=39	70~79	3	2	1	1	1	1	1	1	2	1	1	0	0	0	0	0	0	0	0
2019	0	<=39	50~59	4	2	4	1	1	0	0	1	1	0	1	0	0	0	0	0	1	0	0
2019	1	60~69	60~69	1	2	1	0	0	0	0	1	2	1	0	0	0	0	0	0	0	0	0
2019	1	60~69	60~69	3	2	1	1	1	1	1	0
2019	0	50~59	60~69	1	2	1	0	0	0	0	1	0	0	0	0	0	0	0	0	1	0	0
2019	0	60~69	70~79	1	2	1	1	1	0	0	0
2019	1	<=39	60~69	4	1	3	1	1	0	0	1	5	0	0	0	0	0	0	0	0	0	0
2019	0	<=39	60~69	4	1	1	0	0	0	0	1	0	0	0	0	0	0	0	0	1	0	0
2019	1	<=39	>=80	3	1	3	0	0	0	0	1	5	1	0	0	0	0	0	0	0	0	0
2019	0	50~59	50~59	2	2	3	0	0	0	0	0
2019	0	50~59	50~59	3	2	3	0	0	0	0	0
2019	1	>=80	<=50	1	2	3	0	0	0	0	0
2019	1	50~59	50~59	3	2	3	1	1	0	0	0
2019	1	>=80	60~69	5	2	3	0	0	0	0	0
2019	0	70~79	60~69	5	2	3	1	3	0	0	1	2	0	0	0	0	0	0	0	0	0	0
2019	1	40~49	>=80	3	1	3	1	1	0	0	1	0	0	0	0	0	0	0	0	0	0	0
2019	1	50~59	50~59	2	2	1	1	1	0	0	1	10	1	0	0	0	0	0	0	0	0	0
2019	1	40~49	60~69	4	2	3	1	1	0	0	1	1	0	0	0	0	0	0	0	1	0	0
2019	1	40~49	60~69	2	2	3	0	0	0	0	1	10	1	0	0	0	0	0	0	0	0	0
2019	1	70~79	70~79	1	2	3	0	0	0	0	1	2	1	0	0	0	0	0	0	1	0	0
2019	1	50~59	60~69	2	2	3	0	0	0	0	1	10	1	1	1	1	0	0	0	0	0	0
2019	0	<=39	70~79	4	2	4	0	0	0	0	1	6	1	0	0	0	0	0	0	0	0	0
2019	1	40~49	70~79	3	2	2	1	1	1	1	1	1	0	1	0	0	0	0	0	0	0	0
2019	0	60~69	60~69	1	2	2	1	1	0	0	1	0	0	0	0	0	0	0	0	0	0	0
2019	0	60~69	60~69	1	2	4	1	1	1	2	1	8	0	0	0	0	0	0	0	0	0	0
2019	0	50~59	60~69	3	2	3	0	0	0	0	1	0	0	0	0	0	0	0	0	0	0	0
2019	0	>=80	70~79	1	3	3	0	0	0	0	1	3	0	0	0	0	0	0	0	0	0	0
2019	1	40~49	60~69	2	1	1	1	1	0	0	0
2019	0	70~79	50~59	1	2	3	0	0	0	0	0
2019	0	60~69	50~59	1	2	4	1	1	1	2	1	0	0	0	0	0	0	0	0	0	0	0
2019	0	70~79	<=50	1	2	4	1	2	1	2	1	0	0	1	0	0	0	0	0	1	0	0
2019	1	50~59	<=50	3	2	3	0	0	0	0	0
2019	0	70~79	<=50	5	2	3	0	0	0	0	1	0	1	0	0	1	0	0	0	1	0	0
2019	0	>=80	<=50	5	2	3	0	0	0	0	1	0	0	0	0	0	0	0	0	1	0	0
2019	0	<=39	60~69	4	2	4	1	2	0	0	1	10	1	1	0	0	0	0	0	0	0	0
2019	0	50~59	60~69	1	2	3	0	0	0	0	1	10	1	0	0	0	0	1	0	0	0	0
2019	0	40~49	60~69	4	2	4	1	2	0	0	1	2	1	1	0	0	0	0	0	0	0	0
2019	0	40~49	70~79	4	2	4	1	1	1	2	0
2019	0	50~59	50~59	4	2	4	0	0	0	0	1	3	1	0	0	0	0	0	0	0	0	0
2019	0	50~59	50~59	4	2	4	1	1	1	2	0
2019	0	<=39	60~69	4	2	4	1	2	0	0	0
2019	0	<=39	50~59	4	2	4	0	0	0	0	0
2019	0	70~79	60~69	4	2	3	0	0	0	0	1	5	1	0	0	0	0	0	0	1	0	0
2019	0	<=39	<=50	3	2	3	0	0	0	0	0
2019	0	50~59	50~59	4	1	3	1	1	1	2	1	3	1	0	0	0	0	0	0	1	0	0
2019	0	40~49	<=50	3	2	3	0	0	0	0	1	1	1	0	0	0	0	0	0	0	0	0
2019	1	>=80	<=50	4	2	3	0	0	0	0	0
2019	1	<=39	70~79	4	1	3	0	0	0	0	0
2019	1	50~59	70~79	3	2	3	0	0	0	0	0
2019	1	60~69	<=50	2	2	2	1	1	0	0	1	5	1	0	0	0	0	0	0	0	0	0
2019	1	60~69	50~59	4	2	3	0	0	0	0	1	1	0	0	0	0	0	0	0	0	0	0
2019	1	60~69	60~69	2	2	2	1	1	0	0	1	2	1	0	0	0	0	0	0	0	0	0
2019	0	<=39	<=50	4	1	3	1	1	1	2	1	5	1	0	0	0	0	1	0	1	0	0
2019	1	40~49	50~59	2	2	2	1	1	0	0	1	3	0	1	0	0	0	0	0	0	0	0
2019	0	60~69	50~59	3	2	3	1	2	0	0	1	10	1	0	0	0	0	0	0	0	0	0
2019	1	40~49	60~69	3	2	3	0	0	0	0	1	0	0	0	0	0	0	0	0	0	0	0
2019	1	60~69	<=50	1	2	2	1	1	1	2	1	6	1	1	0	0	0	0	0	1	0	0
2019	0	50~59	<=50	2	2	3	0	0	0	0	1	5	1	0	0	0	0	0	0	0	0	0
2019	1	70~79	70~79	1	2	3	0	0	0	0	1	2	0	0	0	0	0	0	0	0	0	0
2019	0	>=80	50~59	1	2	3	0	0	0	0	1	10	1	1	0	1	0	0	0	1	0	0
2019	0	60~69	50~59	4	2	3	0	0	0	0	0
2019	1	<=39	60~69	2	1	2	1	1	0	0	1	1	1	1	0	0	0	0	0	0	0	0
2019	1	>=80	60~69	3	2	3	0	0	0	0	1	5	1	0	0	0	0	0	0	0	0	0
2019	1	>=80	<=50	5	3	2	1	1	0	0	1	1	0	0	0	0	0	0	0	0	0	0
2019	1	60~69	60~69	3	2	3	0	0	0	0	0
2019	1	60~69	50~59	1	2	3	0	0	0	0	1	2	0	0	0	0	0	0	0	0	0	0
2019	1	70~79	60~69	1	2	3	0	0	0	0	0
2019	1	50~59	>=80	3	2	3	1	1	0	0	1	0	1	1	0	0	0	0	0	1	0	0
2019	0	40~49	60~69	3	2	3	1	3	0	0	1	0	1	1	0	0	0	0	0	0	0	0
2019	0	50~59	60~69	3	2	3	0	0	0	0	1	0	0	0	0	0	0	0	0	1	0	0
2019	1	60~69	50~59	3	3	3	0	0	0	0	1	0	1	0	0	0	0	0	0	1	0	0
2019	0	70~79	<=50	1	2	3	0	0	0	0	1	3	1	0	0	0	0	0	0	0	0	0
2019	1	50~59	70~79	3	2	3	0	0	0	0	1	0	1	0	0	0	0	0	0	1	0	0
2019	0	70~79	60~69	1	3	3	1	3	0	0	0
2019	0	60~69	50~59	2	3	3	0	0	0	0	0
2019	0	60~69	60~69	3	2	3	0	0	0	0	1	10	1	1	0	0	0	0	0	1	0	1
2019	1	70~79	50~59	1	3	3	0	0	0	0	1	0	0	1	0	0	0	0	0	1	0	0
2019	1	70~79	60~69	5	2	3	1	3	0	0	0
2019	1	70~79	<=50	1	2	3	0	0	0	0	0
2019	1	>=80	70~79	1	2	3	1	3	0	0	1	1	0	0	0	0	0	0	0	0	0	0
2019	1	70~79	50~59	3	2	3	0	0	0	0	0
2019	1	70~79	60~69	3	2	3	1	2	0	0	0
2019	0	40~49	60~69	1	2	3	0	0	0	0	0
2019	0	<=39	50~59	4	1	4	1	1	1	1	1	2	1	0	0	0	0	0	0	1	0	0
2019	0	<=39	50~59	4	1	4	1	1	1	2	1	0	1	0	0	0	0	0	0	0	0	0
2019	0	60~69	50~59	2	2	4	1	1	1	2	1	1	1	0	0	0	0	0	0	0	0	0
2019	0	40~49	50~59	3	2	4	1	1	0	0	1	0	1	1	0	0	0	0	0	0	0	0
2019	0	70~79	70~79	3	2	4	1	1	0	0	0
2019	0	<=39	50~59	4	2	4	1	1	1	1	1	3	1	0	0	0	0	0	0	1	0	0
2019	0	>=80	<=50	1	2	4	1	1	1	1	1	0	0	1	0	0	0	0	0	1	0	0
2019	0	<=39	<=50	4	1	1	1	1	0	0	1	2	1	1	0	0	0	0	0	1	0	0
2019	1	60~69	70~79	4	2	3	0	0	0	0	1	7	1	1	0	0	0	0	0	0	0	0
2019	1	>=80	70~79	4	2	1	1	2	0	0	1	8	1	0	0	0	0	0	0	1	0	0
2019	1	70~79	50~59	1	2	3	0	0	0	0	0
2019	0	<=39	>=80	4	2	4	1	2	0	0	1	0	0	0	0	0	0	0	0	0	0	0
2019	0	60~69	<=50	3	2	4	1	1	1	1	0
2019	0	50~59	50~59	1	2	4	1	1	0	0	1	0	1	0	0	0	0	0	0	1	0	0
2019	0	<=39	60~69	4	2	4	0	0	0	0	1	1	0	0	0	0	0	0	0	0	0	0
2019	0	40~49	<=50	4	1	4	1	1	0	0	1	2	0	0	0	0	0	0	0	0	0	0
2019	0	40~49	50~59	4	2	4	1	1	0	0	0
2019	0	40~49	>=80	4	2	4	1	1	0	0	1	2	0	0	0	0	0	0	0	1	0	0
2019	0	<=39	>=80	4	2	4	1	2	0	0	1	4	1	1	0	0	0	0	0	0	0	0
2019	0	<=39	50~59	3	2	4	1	1	0	0	1	4	1	0	0	0	0	0	0	1	0	0
2019	0	<=39	60~69	4	2	4	1	2	1	2	1	2	1	0	0	0	0	0	0	0	0	0
2019	0	<=39	50~59	4	2	1	1	1	0	0	1	0	0	0	0	0	0	0	0	0	0	0
2019	0	40~49	60~69	4	2	4	1	1	0	0	1	0	1	0	0	0	0	0	0	1	0	0
2019	0	40~49	50~59	4	2	4	1	2	0	0	1	2	1	0	0	0	0	0	0	0	0	0
2019	0	<=39	60~69	4	2	4	1	2	0	0	1	1	1	0	0	0	0	0	0	0	0	0
2019	0	<=39	50~59	4	2	4	1	2	1	2	1	2	1	1	0	0	0	0	0	0	0	0
2019	1	50~59	>=80	3	2	2	1	3	0	0	1	1	0	0	0	0	0	0	0	0	0	0
2019	1	60~69	70~79	1	2	3	0	0	0	0	1	5	1	0	0	0	0	0	0	1	0	0
2019	1	<=39	70~79	3	1	3	0	0	0	0	0
2019	0	70~79	50~59	4	2	3	0	0	0	0	0
2019	0	>=80	60~69	5	2	3	0	0	0	0	1	3	1	0	0	0	0	0	0	0	0	0
2019	1	50~59	50~59	3	2	3	0	0	0	0	1	0	1	0	0	0	0	0	0	0	0	0
2019	1	50~59	60~69	3	2	3	0	0	0	0	1	0	0	0	0	0	0	0	0	0	0	0
2019	1	60~69	>=80	3	2	3	0	0	0	0	1	3	1	0	0	0	0	0	0	1	0	0
2019	1	<=39	>=80	3	2	3	0	0	0	0	0
2019	1	<=39	70~79	4	1	3	0	0	0	0	0
2019	1	70~79	60~69	1	2	3	0	0	0	0	1	2	0	0	0	0	0	0	0	0	0	0
2019	1	70~79	50~59	1	3	3	0	0	0	0	1	10	1	0	0	0	0	0	0	1	0	0
2019	0	40~49	50~59	3	2	3	1	3	0	0	0
2019	0	60~69	>=80	1	2	3	1	1	1	2	1	1	0	0	0	0	0	0	0	0	0	0
2019	0	70~79	50~59	3	2	3	0	0	0	0	0
2019	0	70~79	60~69	1	3	3	0	0	0	0	0
2019	0	>=80	50~59	2	2	3	0	0	0	0	0
2019	0	60~69	60~69	2	2	2	1	1	0	0	1	2	1	0	0	0	0	0	0	0	0	0
2019	1	50~59	50~59	4	2	3	0	0	0	0	1	6	1	0	0	1	0	0	0	1	0	0
[truncated: 1,095 more rows]
